# Supplementary material for: Enhancement of heat resistance of Bacillus thermoamylovorans drives enhanced PET degradation
Source: Eng Microbiol. 2025 Dec 23;6(2):100256. doi: 10.1016/j.engmic.2025.100256 (PMC13241884; doi:10.1016/j.engmic.2025.100256)
Supplement: Supplementary file 2 [file mmc2.txt]

>Sulfolobus_solfataricus 
GPGTMMNVIMREIGKKLDELSREFYESVIPPIDMYEEGGELVVVADLAGFNKDKISVRLSAQNELIINAEREIQYIGTKYATQRPLKIHKVIRLPVKVKRDSQVTAKYENGVLTIRIPVEGSVS

>Bacillus_thermoamylovorans
MDEQLPEKKDSHSNEASPFFHIFQDRPFRNILETIDQFFQNSNLKPGFKVNVQEDVDKYIIYAELPGVKKNQIDIHILERSITITVNRSESETIQNDKAKSYTKIHEYEKASRTIPFYHPIQSKNAKAKYRDGLLTIILPKKSGKKLNLED

>Bacillaceae
MDEQLPEKKDSHSNEASPFFHIFQDRPFRNILETIDQFFQNSNLKPGFKVNVQEDVDKYIIYAELPGVKKNQIDIHILERSITITVNRSESETIQNDKAKSYTKIHEYEKASRTIPFYHPIQSKNAKAKYRDGLLTIILPKKSGKKLNLED

>Caldibacillus_thermoamylovorans
MDEQLPEKKDSHSNEASPFSHIFQDRPFRNILETIDQFFQNSNLKPGFKVNVQEDVDKYIIYAELPGVKKNQIDIHILERSITITVNRSESGTIQNDKAKSYTKIHEYEKASRTIPFYHPIQSKNAKAKYRDGLLTIILPKKSGKKLNLED

>Caldifermentibacillus_hisashii
MDEQLPEKKDSHSNETSPFSHIFQDRPFRNILETIDQFFQNSNLKPGFKVNVQEDVDKYIIYAELPGVKKNQIDIHILERSITITVNRSESETIQNDKAKSYTKINEYEKASRTIPFYHPIQSKNAKAKYRDGLLTVILPKKSGKKLNLED

>Pallidibacillus_thermolactis
MANENSRKSNLPEDPIKEWFNFAPLFQERPFRNLLESIDELFQHTYFKPRFKVKVQEEEDKYIVYAELPGVRKNQIHIHTMINRLTITVKQTEMETIENDKTQTTHNKQSYTQVSRTIPFYQPVLEKQTKATYRDGLLTVIVPKRKGKMIEIE

>Mesobacillus_foraminis
MPKKPDEHRHPDKLEPFGDLLKSVHHFFQERPVKGVLQSIDDFFKQPFPHASFPVDIRDAGDKQIITAALPGVKKEQISLNILGNSLTISLQNQDILTEEDDKNKTFRRFGSYQSASRMVTLPHPIDEKQVKASYRDGLLEITIPKIQGKKIDLID

>Lederbergia_citri
MTENLPPKKDEHPLFEPFAQLMNNMNRLFSDRPDKNFLQSMDDFFIHSKPFGGFVAELKENEREYIVQAQLPGTKKEQINIEILPQYITITVNHRESVTKEDKANTVIQKRESWKQSSRTIPFSKPIDQGKVVANYEDGVLTVTVPKRKGKKISIE

>Weizmannia_acidilactici
MSNLSGPNEKNPFYELMHAMDHFFQEKPVKHFLQSIDEFFSSPFPFDAFPVRMEEEEDMYLITAKLPGYKKDQIEIDIFQQFITISVKHDETETSVDEEKQSYVKKSEVRRLSRTVSLPHPIDGEQVKAKYDNGLLTIRVPKGKKKRLLIE

>Niallia_sp
MNHDPKRKDPFSELMKPLDAFFNEKPVKGFLQSIDQLFNKPFPFQSSFHVKTSETDSEYVLMAELPGVKKEQINIDVLERYLTISVQTEEQIITENDKGEIFSKQQSWGKSSQTIPFPQPINVNQVKASYENGLLRITVPKRKGKQVYLD

>Heyndrickxia_vini
MSNKLPEEPKKNLFQEPFQDFFRSINELFQERPVKGVLQSIDDFFTSPFPLGGFPVELSDSGENYLITAKLSGIKKDQIDIDILEKYITITVEHKEKISKEDDSQKSIYKKNTVQRSSRTIPLPGPIIEEKINANYEDGLLTITIPKEKGKRLRIE

>Neobacillus_niacini
MNDFIHEKPVKGVLQSIDEFFSSPFPGGAFPIQVRESEDKYIITAELPGVKKEQIRLNILPNQLTISIENNESETTEGLNNHFFQKRISHERLSRTIPLPVVINEKMVKASYRDGLLTITVPMLRGKTINIED
