# Supplementary material for: Enhancement of heat resistance of Bacillus thermoamylovorans drives enhanced PET degradation
Source: Eng Microbiol. 2025 Dec 23;6(2):100256. doi: 10.1016/j.engmic.2025.100256 (PMC13241884; doi:10.1016/j.engmic.2025.100256)
Supplement: Supplementary file 3 [file mmc3.zip › mmc3.cif]

# "See the Terms_of_Use.md in the model output for details. It can also be found at https://paddlehelix.baidu.com/app/ToS_helixfold3."
data_job-aYGRQfdaGiEr-pred-1-2
#
_entry.id job-aYGRQfdaGiEr-pred-1-2
#
_audit_author.name         "Baidu PaddleHelix Team"
_audit_author.pdbx_ordinal 1
#
_audit_conform.dict_location https://raw.githubusercontent.com/ihmwg/ModelCIF/master/dist/mmcif_ma.dic
_audit_conform.dict_name     mmcif_ma.dic
_audit_conform.dict_version  1.4.6
#
_ma_data.content_type "model coordinates"
_ma_data.id           1
_ma_data.name         Model
#
_ma_model_list.data_id          1
_ma_model_list.model_group_id   1
_ma_model_list.model_group_name "HelixFold_3.2.4 (c4cddc5d3b, f012312c05 @ 2024-12-16 23:30:09)"
_ma_model_list.model_id         1
_ma_model_list.model_name       "Top ranked model"
_ma_model_list.model_type       "Ab initio model"
_ma_model_list.ordinal_id       1
#
loop_
_ma_protocol_step.method_type
_ma_protocol_step.ordinal_id
_ma_protocol_step.protocol_id
_ma_protocol_step.step_id
"coevolution MSA" 1 1 1
"template search" 2 1 2
modeling          3 1 3
#
loop_
_ma_qa_metric.id
_ma_qa_metric.mode
_ma_qa_metric.name
_ma_qa_metric.software_group_id
_ma_qa_metric.type
1 global pLDDT 1 pLDDT
2 local  pLDDT 1 pLDDT
#
_ma_qa_metric_global.metric_id    1
_ma_qa_metric_global.metric_value 55.0
_ma_qa_metric_global.model_id     1
_ma_qa_metric_global.ordinal_id   1
#
loop_
_pdbx_data_usage.details
_pdbx_data_usage.id
_pdbx_data_usage.type
_pdbx_data_usage.url
"See the Terms_of_Use.md in the model output for details." 1 license    https://paddlehelix.baidu.com/app/ToS_helixfold3
"See the Terms_of_Use.md in the model output for details." 2 disclaimer https://paddlehelix.baidu.com/app/ToS_helixfold3
#

_entity.id               1
_entity.pdbx_description .
_entity.type             polymer
#
_entity_poly.entity_id      1
_entity_poly.pdbx_strand_id A
_entity_poly.type           polypeptide(L)
#
loop_
_entity_poly_seq.entity_id
_entity_poly_seq.hetero
_entity_poly_seq.mon_id
_entity_poly_seq.num
1 n MET 1  
1 n ASP 2  
1 n GLU 3  
1 n GLN 4  
1 n LEU 5  
1 n PRO 6  
1 n GLU 7  
1 n LYS 8  
1 n LYS 9  
1 n ASP 10 
1 n SER 11 
1 n HIS 12 
1 n SER 13 
1 n ASN 14 
1 n GLU 15 
1 n ALA 16 
1 n SER 17 
1 n PRO 18 
1 n PHE 19 
1 n PHE 20 
1 n HIS 21 
1 n ILE 22 
1 n PHE 23 
1 n GLN 24 
1 n ASP 25 
1 n ARG 26 
1 n PRO 27 
1 n PHE 28 
1 n ARG 29 
1 n ASN 30 
1 n ILE 31 
1 n LEU 32 
1 n GLU 33 
1 n THR 34 
1 n ILE 35 
1 n ASP 36 
1 n GLN 37 
1 n PHE 38 
1 n PHE 39 
1 n GLN 40 
1 n ASN 41 
1 n SER 42 
1 n ASN 43 
1 n LEU 44 
1 n LYS 45 
1 n PRO 46 
1 n GLY 47 
1 n PHE 48 
1 n LYS 49 
1 n VAL 50 
1 n ASN 51 
1 n VAL 52 
1 n GLN 53 
1 n GLU 54 
1 n ASP 55 
1 n VAL 56 
1 n ASP 57 
1 n LYS 58 
1 n TYR 59 
1 n ILE 60 
1 n ILE 61 
1 n TYR 62 
1 n ALA 63 
1 n GLU 64 
1 n LEU 65 
1 n PRO 66 
1 n GLY 67 
1 n VAL 68 
1 n LYS 69 
1 n LYS 70 
1 n ASN 71 
1 n GLN 72 
1 n ILE 73 
1 n ASP 74 
1 n ILE 75 
1 n HIS 76 
1 n ILE 77 
1 n LEU 78 
1 n GLU 79 
1 n ARG 80 
1 n SER 81 
1 n ILE 82 
1 n THR 83 
1 n ILE 84 
1 n THR 85 
1 n VAL 86 
1 n ASN 87 
1 n ARG 88 
1 n SER 89 
1 n GLU 90 
1 n SER 91 
1 n GLU 92 
1 n THR 93 
1 n ILE 94 
1 n GLN 95 
1 n ASN 96 
1 n ASP 97 
1 n LYS 98 
1 n ALA 99 
1 n LYS 100
1 n SER 101
1 n TYR 102
1 n THR 103
1 n LYS 104
1 n ILE 105
1 n HIS 106
1 n GLU 107
1 n TYR 108
1 n GLU 109
1 n LYS 110
1 n ALA 111
1 n SER 112
1 n ARG 113
1 n THR 114
1 n ILE 115
1 n PRO 116
1 n PHE 117
1 n TYR 118
1 n HIS 119
1 n PRO 120
1 n ILE 121
1 n GLN 122
1 n SER 123
1 n LYS 124
1 n ASN 125
1 n ALA 126
1 n LYS 127
1 n ALA 128
1 n LYS 129
1 n TYR 130
1 n ARG 131
1 n ASP 132
1 n GLY 133
1 n LEU 134
1 n LEU 135
1 n THR 136
1 n ILE 137
1 n ILE 138
1 n LEU 139
1 n PRO 140
1 n LYS 141
1 n LYS 142
1 n SER 143
1 n GLY 144
1 n LYS 145
1 n LYS 146
1 n LEU 147
1 n ASN 148
1 n LEU 149
1 n GLU 150
1 n ASP 151
#
_ma_target_entity.data_id   1
_ma_target_entity.entity_id 1
_ma_target_entity.origin    .
#
_ma_target_entity_instance.asym_id   A
_ma_target_entity_instance.details   .
_ma_target_entity_instance.entity_id 1
#
loop_
_pdbx_poly_seq_scheme.asym_id
_pdbx_poly_seq_scheme.auth_seq_num
_pdbx_poly_seq_scheme.entity_id
_pdbx_poly_seq_scheme.hetero
_pdbx_poly_seq_scheme.mon_id
_pdbx_poly_seq_scheme.pdb_ins_code
_pdbx_poly_seq_scheme.pdb_seq_num
_pdbx_poly_seq_scheme.pdb_strand_id
_pdbx_poly_seq_scheme.seq_id
A 1   1 n MET . 1   A 1  
A 2   1 n ASP . 2   A 2  
A 3   1 n GLU . 3   A 3  
A 4   1 n GLN . 4   A 4  
A 5   1 n LEU . 5   A 5  
A 6   1 n PRO . 6   A 6  
A 7   1 n GLU . 7   A 7  
A 8   1 n LYS . 8   A 8  
A 9   1 n LYS . 9   A 9  
A 10  1 n ASP . 10  A 10 
A 11  1 n SER . 11  A 11 
A 12  1 n HIS . 12  A 12 
A 13  1 n SER . 13  A 13 
A 14  1 n ASN . 14  A 14 
A 15  1 n GLU . 15  A 15 
A 16  1 n ALA . 16  A 16 
A 17  1 n SER . 17  A 17 
A 18  1 n PRO . 18  A 18 
A 19  1 n PHE . 19  A 19 
A 20  1 n PHE . 20  A 20 
A 21  1 n HIS . 21  A 21 
A 22  1 n ILE . 22  A 22 
A 23  1 n PHE . 23  A 23 
A 24  1 n GLN . 24  A 24 
A 25  1 n ASP . 25  A 25 
A 26  1 n ARG . 26  A 26 
A 27  1 n PRO . 27  A 27 
A 28  1 n PHE . 28  A 28 
A 29  1 n ARG . 29  A 29 
A 30  1 n ASN . 30  A 30 
A 31  1 n ILE . 31  A 31 
A 32  1 n LEU . 32  A 32 
A 33  1 n GLU . 33  A 33 
A 34  1 n THR . 34  A 34 
A 35  1 n ILE . 35  A 35 
A 36  1 n ASP . 36  A 36 
A 37  1 n GLN . 37  A 37 
A 38  1 n PHE . 38  A 38 
A 39  1 n PHE . 39  A 39 
A 40  1 n GLN . 40  A 40 
A 41  1 n ASN . 41  A 41 
A 42  1 n SER . 42  A 42 
A 43  1 n ASN . 43  A 43 
A 44  1 n LEU . 44  A 44 
A 45  1 n LYS . 45  A 45 
A 46  1 n PRO . 46  A 46 
A 47  1 n GLY . 47  A 47 
A 48  1 n PHE . 48  A 48 
A 49  1 n LYS . 49  A 49 
A 50  1 n VAL . 50  A 50 
A 51  1 n ASN . 51  A 51 
A 52  1 n VAL . 52  A 52 
A 53  1 n GLN . 53  A 53 
A 54  1 n GLU . 54  A 54 
A 55  1 n ASP . 55  A 55 
A 56  1 n VAL . 56  A 56 
A 57  1 n ASP . 57  A 57 
A 58  1 n LYS . 58  A 58 
A 59  1 n TYR . 59  A 59 
A 60  1 n ILE . 60  A 60 
A 61  1 n ILE . 61  A 61 
A 62  1 n TYR . 62  A 62 
A 63  1 n ALA . 63  A 63 
A 64  1 n GLU . 64  A 64 
A 65  1 n LEU . 65  A 65 
A 66  1 n PRO . 66  A 66 
A 67  1 n GLY . 67  A 67 
A 68  1 n VAL . 68  A 68 
A 69  1 n LYS . 69  A 69 
A 70  1 n LYS . 70  A 70 
A 71  1 n ASN . 71  A 71 
A 72  1 n GLN . 72  A 72 
A 73  1 n ILE . 73  A 73 
A 74  1 n ASP . 74  A 74 
A 75  1 n ILE . 75  A 75 
A 76  1 n HIS . 76  A 76 
A 77  1 n ILE . 77  A 77 
A 78  1 n LEU . 78  A 78 
A 79  1 n GLU . 79  A 79 
A 80  1 n ARG . 80  A 80 
A 81  1 n SER . 81  A 81 
A 82  1 n ILE . 82  A 82 
A 83  1 n THR . 83  A 83 
A 84  1 n ILE . 84  A 84 
A 85  1 n THR . 85  A 85 
A 86  1 n VAL . 86  A 86 
A 87  1 n ASN . 87  A 87 
A 88  1 n ARG . 88  A 88 
A 89  1 n SER . 89  A 89 
A 90  1 n GLU . 90  A 90 
A 91  1 n SER . 91  A 91 
A 92  1 n GLU . 92  A 92 
A 93  1 n THR . 93  A 93 
A 94  1 n ILE . 94  A 94 
A 95  1 n GLN . 95  A 95 
A 96  1 n ASN . 96  A 96 
A 97  1 n ASP . 97  A 97 
A 98  1 n LYS . 98  A 98 
A 99  1 n ALA . 99  A 99 
A 100 1 n LYS . 100 A 100
A 101 1 n SER . 101 A 101
A 102 1 n TYR . 102 A 102
A 103 1 n THR . 103 A 103
A 104 1 n LYS . 104 A 104
A 105 1 n ILE . 105 A 105
A 106 1 n HIS . 106 A 106
A 107 1 n GLU . 107 A 107
A 108 1 n TYR . 108 A 108
A 109 1 n GLU . 109 A 109
A 110 1 n LYS . 110 A 110
A 111 1 n ALA . 111 A 111
A 112 1 n SER . 112 A 112
A 113 1 n ARG . 113 A 113
A 114 1 n THR . 114 A 114
A 115 1 n ILE . 115 A 115
A 116 1 n PRO . 116 A 116
A 117 1 n PHE . 117 A 117
A 118 1 n TYR . 118 A 118
A 119 1 n HIS . 119 A 119
A 120 1 n PRO . 120 A 120
A 121 1 n ILE . 121 A 121
A 122 1 n GLN . 122 A 122
A 123 1 n SER . 123 A 123
A 124 1 n LYS . 124 A 124
A 125 1 n ASN . 125 A 125
A 126 1 n ALA . 126 A 126
A 127 1 n LYS . 127 A 127
A 128 1 n ALA . 128 A 128
A 129 1 n LYS . 129 A 129
A 130 1 n TYR . 130 A 130
A 131 1 n ARG . 131 A 131
A 132 1 n ASP . 132 A 132
A 133 1 n GLY . 133 A 133
A 134 1 n LEU . 134 A 134
A 135 1 n LEU . 135 A 135
A 136 1 n THR . 136 A 136
A 137 1 n ILE . 137 A 137
A 138 1 n ILE . 138 A 138
A 139 1 n LEU . 139 A 139
A 140 1 n PRO . 140 A 140
A 141 1 n LYS . 141 A 141
A 142 1 n LYS . 142 A 142
A 143 1 n SER . 143 A 143
A 144 1 n GLY . 144 A 144
A 145 1 n LYS . 145 A 145
A 146 1 n LYS . 146 A 146
A 147 1 n LEU . 147 A 147
A 148 1 n ASN . 148 A 148
A 149 1 n LEU . 149 A 149
A 150 1 n GLU . 150 A 150
A 151 1 n ASP . 151 A 151
#
_struct_asym.entity_id 1
_struct_asym.id        A
#
loop_
_ma_qa_metric_local.label_asym_id
_ma_qa_metric_local.label_comp_id
_ma_qa_metric_local.label_seq_id
_ma_qa_metric_local.metric_id
_ma_qa_metric_local.metric_value
_ma_qa_metric_local.model_id
_ma_qa_metric_local.ordinal_id
A MET 1   2 44.53 1 1  
A ASP 2   2 46.75 1 2  
A GLU 3   2 47.78 1 3  
A GLN 4   2 47.94 1 4  
A LEU 5   2 47.53 1 5  
A PRO 6   2 47.75 1 6  
A GLU 7   2 46.83 1 7  
A LYS 8   2 45.33 1 8  
A LYS 9   2 44.44 1 9  
A ASP 10  2 45.16 1 10 
A SER 11  2 44.46 1 11 
A HIS 12  2 41.72 1 12 
A SER 13  2 43.79 1 13 
A ASN 14  2 43.81 1 14 
A GLU 15  2 42.97 1 15 
A ALA 16  2 43.7  1 16 
A SER 17  2 46.08 1 17 
A PRO 18  2 45.39 1 18 
A PHE 19  2 45.2  1 19 
A PHE 20  2 45.25 1 20 
A HIS 21  2 43.25 1 21 
A ILE 22  2 44.44 1 22 
A PHE 23  2 42.59 1 23 
A GLN 24  2 42.64 1 24 
A ASP 25  2 42.16 1 25 
A ARG 26  2 38.89 1 26 
A PRO 27  2 39.86 1 27 
A PHE 28  2 37.93 1 28 
A ARG 29  2 39.91 1 29 
A ASN 30  2 42.44 1 30 
A ILE 31  2 44.03 1 31 
A LEU 32  2 43.34 1 32 
A GLU 33  2 44.56 1 33 
A THR 34  2 46.43 1 34 
A ILE 35  2 46.28 1 35 
A ASP 36  2 46.22 1 36 
A GLN 37  2 45.17 1 37 
A PHE 38  2 41.34 1 38 
A PHE 39  2 41.02 1 39 
A GLN 40  2 42.47 1 40 
A ASN 41  2 39.66 1 41 
A SER 42  2 37.46 1 42 
A ASN 43  2 34.0  1 43 
A LEU 44  2 31.83 1 44 
A LYS 45  2 31.64 1 45 
A PRO 46  2 30.02 1 46 
A GLY 47  2 35.62 1 47 
A PHE 48  2 48.25 1 48 
A LYS 49  2 32.86 1 49 
A VAL 50  2 49.86 1 50 
A ASN 51  2 57.56 1 51 
A VAL 52  2 76.71 1 52 
A GLN 53  2 74.28 1 53 
A GLU 54  2 74.69 1 54 
A ASP 55  2 64.03 1 55 
A VAL 56  2 65.32 1 56 
A ASP 57  2 70.31 1 57 
A LYS 58  2 80.61 1 58 
A TYR 59  2 89.08 1 59 
A ILE 60  2 86.38 1 60 
A ILE 61  2 89.69 1 61 
A TYR 62  2 80.58 1 62 
A ALA 63  2 88.7  1 63 
A GLU 64  2 77.33 1 64 
A LEU 65  2 72.44 1 65 
A PRO 66  2 58.54 1 66 
A GLY 67  2 57.25 1 67 
A VAL 68  2 65.43 1 68 
A LYS 69  2 49.86 1 69 
A LYS 70  2 46.69 1 70 
A ASN 71  2 52.47 1 71 
A GLN 72  2 56.17 1 72 
A ILE 73  2 58.94 1 73 
A ASP 74  2 49.38 1 74 
A ILE 75  2 58.25 1 75 
A HIS 76  2 49.15 1 76 
A ILE 77  2 39.44 1 77 
A LEU 78  2 33.22 1 78 
A GLU 79  2 31.64 1 79 
A ARG 80  2 38.84 1 80 
A SER 81  2 41.71 1 81 
A ILE 82  2 47.47 1 82 
A THR 83  2 61.25 1 83 
A ILE 84  2 62.09 1 84 
A THR 85  2 60.64 1 85 
A VAL 86  2 60.21 1 86 
A ASN 87  2 53.81 1 87 
A ARG 88  2 48.09 1 88 
A SER 89  2 47.29 1 89 
A GLU 90  2 50.11 1 90 
A SER 91  2 59.0  1 91 
A GLU 92  2 59.44 1 92 
A THR 93  2 66.93 1 93 
A ILE 94  2 66.09 1 94 
A GLN 95  2 62.61 1 95 
A ASN 96  2 65.25 1 96 
A ASP 97  2 62.78 1 97 
A LYS 98  2 60.67 1 98 
A ALA 99  2 63.2  1 99 
A LYS 100 2 61.0  1 100
A SER 101 2 63.71 1 101
A TYR 102 2 56.81 1 102
A THR 103 2 62.82 1 103
A LYS 104 2 57.97 1 104
A ILE 105 2 57.56 1 105
A HIS 106 2 50.7  1 106
A GLU 107 2 47.56 1 107
A TYR 108 2 41.08 1 108
A GLU 109 2 42.42 1 109
A LYS 110 2 41.08 1 110
A ALA 111 2 48.15 1 111
A SER 112 2 49.79 1 112
A ARG 113 2 39.61 1 113
A THR 114 2 52.68 1 114
A ILE 115 2 51.75 1 115
A PRO 116 2 48.43 1 116
A PHE 117 2 47.0  1 117
A TYR 118 2 38.85 1 118
A HIS 119 2 37.72 1 119
A PRO 120 2 39.2  1 120
A ILE 121 2 65.06 1 121
A GLN 122 2 51.08 1 122
A SER 123 2 55.33 1 123
A LYS 124 2 50.58 1 124
A ASN 125 2 68.47 1 125
A ALA 126 2 81.1  1 126
A LYS 127 2 71.19 1 127
A ALA 128 2 87.9  1 128
A LYS 129 2 78.67 1 129
A TYR 130 2 87.96 1 130
A ARG 131 2 71.3  1 131
A ASP 132 2 76.31 1 132
A GLY 133 2 89.38 1 133
A LEU 134 2 85.56 1 134
A LEU 135 2 91.75 1 135
A THR 136 2 90.86 1 136
A ILE 137 2 92.5  1 137
A ILE 138 2 87.31 1 138
A LEU 139 2 90.38 1 139
A PRO 140 2 88.36 1 140
A LYS 141 2 81.72 1 141
A LYS 142 2 65.81 1 142
A SER 143 2 50.33 1 143
A GLY 144 2 57.5  1 144
A LYS 145 2 53.47 1 145
A LYS 146 2 51.89 1 146
A LEU 147 2 56.28 1 147
A ASN 148 2 59.41 1 148
A LEU 149 2 59.81 1 149
A GLU 150 2 60.78 1 150
A ASP 151 2 58.39 1 151
#
loop_
_atom_site.group_PDB
_atom_site.id
_atom_site.type_symbol
_atom_site.label_atom_id
_atom_site.label_alt_id
_atom_site.label_comp_id
_atom_site.label_asym_id
_atom_site.label_entity_id
_atom_site.label_seq_id
_atom_site.pdbx_PDB_ins_code
_atom_site.Cartn_x
_atom_site.Cartn_y
_atom_site.Cartn_z
_atom_site.occupancy
_atom_site.B_iso_or_equiv
_atom_site.auth_seq_id
_atom_site.auth_asym_id
_atom_site.pdbx_PDB_model_num
ATOM 1    N  N   . MET A 1 1   ? -21.894 33.780  15.304  1.00 46.50 1   A 1
ATOM 2    C  CA  . MET A 1 1   ? -21.148 34.432  14.071  1.00 46.75 1   A 1
ATOM 3    C  C   . MET A 1 1   ? -19.739 34.061  14.045  1.00 46.00 1   A 1
ATOM 4    O  O   . MET A 1 1   ? -19.159 34.052  12.980  1.00 43.75 1   A 1
ATOM 5    C  CB  . MET A 1 1   ? -21.253 35.962  14.210  1.00 46.25 1   A 1
ATOM 6    C  CG  . MET A 1 1   ? -22.735 36.544  14.043  1.00 45.75 1   A 1
ATOM 7    S  SD  . MET A 1 1   ? -22.755 38.472  14.115  1.00 42.00 1   A 1
ATOM 8    C  CE  . MET A 1 1   ? -24.513 38.686  13.802  1.00 39.25 1   A 1
ATOM 9    N  N   . ASP A 1 2   ? -19.104 33.793  15.243  1.00 49.50 2   A 1
ATOM 10   C  CA  . ASP A 1 2   ? -17.648 33.342  15.234  1.00 49.50 2   A 1
ATOM 11   C  C   . ASP A 1 2   ? -17.383 32.158  14.677  1.00 49.75 2   A 1
ATOM 12   O  O   . ASP A 1 2   ? -16.482 31.910  13.952  1.00 46.75 2   A 1
ATOM 13   C  CB  . ASP A 1 2   ? -17.125 33.509  16.661  1.00 47.50 2   A 1
ATOM 14   C  CG  . ASP A 1 2   ? -16.917 34.933  17.212  1.00 45.00 2   A 1
ATOM 15   O  OD1 . ASP A 1 2   ? -16.667 35.956  16.395  1.00 43.00 2   A 1
ATOM 16   O  OD2 . ASP A 1 2   ? -17.124 35.227  18.380  1.00 43.00 2   A 1
ATOM 17   N  N   . GLU A 1 3   ? -18.365 31.120  14.943  1.00 52.00 3   A 1
ATOM 18   C  CA  . GLU A 1 3   ? -18.116 29.760  14.417  1.00 51.25 3   A 1
ATOM 19   C  C   . GLU A 1 3   ? -18.487 29.668  12.882  1.00 51.50 3   A 1
ATOM 20   O  O   . GLU A 1 3   ? -18.032 28.763  12.178  1.00 48.75 3   A 1
ATOM 21   C  CB  . GLU A 1 3   ? -18.986 28.747  15.144  1.00 49.25 3   A 1
ATOM 22   C  CG  . GLU A 1 3   ? -18.511 28.454  16.507  1.00 46.50 3   A 1
ATOM 23   C  CD  . GLU A 1 3   ? -19.234 27.231  17.142  1.00 45.00 3   A 1
ATOM 24   O  OE1 . GLU A 1 3   ? -20.084 26.596  16.402  1.00 43.25 3   A 1
ATOM 25   O  OE2 . GLU A 1 3   ? -18.975 26.968  18.350  1.00 42.50 3   A 1
ATOM 26   N  N   . GLN A 1 4   ? -19.340 30.614  12.494  1.00 51.25 4   A 1
ATOM 27   C  CA  . GLN A 1 4   ? -19.728 30.539  11.016  1.00 50.75 4   A 1
ATOM 28   C  C   . GLN A 1 4   ? -18.628 30.976  10.129  1.00 51.25 4   A 1
ATOM 29   O  O   . GLN A 1 4   ? -18.590 30.456  9.007   1.00 48.75 4   A 1
ATOM 30   C  CB  . GLN A 1 4   ? -20.913 31.660  10.894  1.00 49.50 4   A 1
ATOM 31   C  CG  . GLN A 1 4   ? -22.025 31.160  9.995   1.00 47.25 4   A 1
ATOM 32   C  CD  . GLN A 1 4   ? -23.209 32.191  9.944   1.00 45.75 4   A 1
ATOM 33   O  OE1 . GLN A 1 4   ? -22.995 33.310  9.921   1.00 44.50 4   A 1
ATOM 34   N  NE2 . GLN A 1 4   ? -24.404 31.643  9.915   1.00 42.50 4   A 1
ATOM 35   N  N   . LEU A 1 5   ? -17.708 31.871  10.610  1.00 50.75 5   A 1
ATOM 36   C  CA  . LEU A 1 5   ? -16.544 32.234  9.793   1.00 50.00 5   A 1
ATOM 37   C  C   . LEU A 1 5   ? -15.517 31.101  9.629   1.00 49.50 5   A 1
ATOM 38   O  O   . LEU A 1 5   ? -15.053 30.838  8.514   1.00 46.75 5   A 1
ATOM 39   C  CB  . LEU A 1 5   ? -15.872 33.441  10.393  1.00 48.00 5   A 1
ATOM 40   C  CG  . LEU A 1 5   ? -15.075 34.260  9.380   1.00 46.25 5   A 1
ATOM 41   C  CD1 . LEU A 1 5   ? -15.930 34.944  8.323   1.00 44.25 5   A 1
ATOM 42   C  CD2 . LEU A 1 5   ? -14.270 35.462  10.236  1.00 44.75 5   A 1
ATOM 43   N  N   . PRO A 1 6   ? -15.168 30.270  10.687  1.00 48.25 6   A 1
ATOM 44   C  CA  . PRO A 1 6   ? -14.256 29.145  10.512  1.00 49.00 6   A 1
ATOM 45   C  C   . PRO A 1 6   ? -15.005 27.967  9.763   1.00 49.25 6   A 1
ATOM 46   O  O   . PRO A 1 6   ? -14.290 27.139  9.144   1.00 47.00 6   A 1
ATOM 47   C  CB  . PRO A 1 6   ? -13.959 28.728  11.947  1.00 47.75 6   A 1
ATOM 48   C  CG  . PRO A 1 6   ? -14.294 29.907  12.817  1.00 46.25 6   A 1
ATOM 49   C  CD  . PRO A 1 6   ? -15.331 30.609  12.181  1.00 46.75 6   A 1
ATOM 50   N  N   . GLU A 1 7   ? -16.356 27.979  9.888   1.00 51.50 7   A 1
ATOM 51   C  CA  . GLU A 1 7   ? -17.038 26.875  9.135   1.00 50.50 7   A 1
ATOM 52   C  C   . GLU A 1 7   ? -16.875 26.981  7.617   1.00 50.50 7   A 1
ATOM 53   O  O   . GLU A 1 7   ? -16.910 26.006  6.877   1.00 47.50 7   A 1
ATOM 54   C  CB  . GLU A 1 7   ? -18.507 26.908  9.558   1.00 48.25 7   A 1
ATOM 55   C  CG  . GLU A 1 7   ? -19.384 25.779  9.023   1.00 45.50 7   A 1
ATOM 56   C  CD  . GLU A 1 7   ? -18.968 24.399  9.563   1.00 44.00 7   A 1
ATOM 57   O  OE1 . GLU A 1 7   ? -18.545 24.378  10.754  1.00 42.25 7   A 1
ATOM 58   O  OE2 . GLU A 1 7   ? -19.041 23.465  8.856   1.00 41.50 7   A 1
ATOM 59   N  N   . LYS A 1 8   ? -16.851 28.282  7.130   1.00 49.50 8   A 1
ATOM 60   C  CA  . LYS A 1 8   ? -16.665 28.541  5.718   1.00 48.25 8   A 1
ATOM 61   C  C   . LYS A 1 8   ? -15.252 28.167  5.243   1.00 48.00 8   A 1
ATOM 62   O  O   . LYS A 1 8   ? -15.077 27.789  4.095   1.00 45.75 8   A 1
ATOM 63   C  CB  . LYS A 1 8   ? -16.884 29.995  5.385   1.00 46.50 8   A 1
ATOM 64   C  CG  . LYS A 1 8   ? -18.343 30.407  5.492   1.00 45.25 8   A 1
ATOM 65   C  CD  . LYS A 1 8   ? -18.534 31.858  5.067   1.00 44.25 8   A 1
ATOM 66   C  CE  . LYS A 1 8   ? -20.006 32.191  5.030   1.00 42.25 8   A 1
ATOM 67   N  NZ  . LYS A 1 8   ? -20.226 33.688  4.662   1.00 38.25 8   A 1
ATOM 68   N  N   . LYS A 1 9   ? -14.292 28.159  6.126   1.00 48.25 9   A 1
ATOM 69   C  CA  . LYS A 1 9   ? -12.932 27.748  5.747   1.00 47.75 9   A 1
ATOM 70   C  C   . LYS A 1 9   ? -12.807 26.273  5.656   1.00 47.75 9   A 1
ATOM 71   O  O   . LYS A 1 9   ? -11.940 25.768  4.850   1.00 45.50 9   A 1
ATOM 72   C  CB  . LYS A 1 9   ? -11.933 28.289  6.838   1.00 46.00 9   A 1
ATOM 73   C  CG  . LYS A 1 9   ? -11.733 29.774  6.855   1.00 44.25 9   A 1
ATOM 74   C  CD  . LYS A 1 9   ? -10.757 30.220  7.934   1.00 43.00 9   A 1
ATOM 75   C  CE  . LYS A 1 9   ? -10.632 31.742  7.995   1.00 40.50 9   A 1
ATOM 76   N  NZ  . LYS A 1 9   ? -9.743  32.064  9.043   1.00 37.00 9   A 1
ATOM 77   N  N   . ASP A 1 10  ? -13.518 25.481  6.417   1.00 48.00 10  A 1
ATOM 78   C  CA  . ASP A 1 10  ? -13.455 24.020  6.446   1.00 47.75 10  A 1
ATOM 79   C  C   . ASP A 1 10  ? -14.573 23.399  5.618   1.00 48.00 10  A 1
ATOM 80   O  O   . ASP A 1 10  ? -15.048 22.294  5.883   1.00 46.00 10  A 1
ATOM 81   C  CB  . ASP A 1 10  ? -13.550 23.593  7.914   1.00 45.75 10  A 1
ATOM 82   C  CG  . ASP A 1 10  ? -12.365 23.959  8.742   1.00 43.00 10  A 1
ATOM 83   O  OD1 . ASP A 1 10  ? -11.239 24.248  8.142   1.00 41.50 10  A 1
ATOM 84   O  OD2 . ASP A 1 10  ? -12.486 24.044  9.954   1.00 41.25 10  A 1
ATOM 85   N  N   . SER A 1 11  ? -15.022 24.159  4.593   1.00 47.75 11  A 1
ATOM 86   C  CA  . SER A 1 11  ? -16.103 23.652  3.711   1.00 46.25 11  A 1
ATOM 87   C  C   . SER A 1 11  ? -15.670 22.360  2.949   1.00 45.75 11  A 1
ATOM 88   O  O   . SER A 1 11  ? -14.415 22.147  2.776   1.00 43.25 11  A 1
ATOM 89   C  CB  . SER A 1 11  ? -16.544 24.732  2.727   1.00 43.25 11  A 1
ATOM 90   O  OG  . SER A 1 11  ? -15.497 25.110  1.813   1.00 40.50 11  A 1
ATOM 91   N  N   . HIS A 1 12  ? -16.666 21.618  2.496   1.00 46.00 12  A 1
ATOM 92   C  CA  . HIS A 1 12  ? -16.372 20.375  1.760   1.00 44.75 12  A 1
ATOM 93   C  C   . HIS A 1 12  ? -15.676 20.636  0.385   1.00 44.25 12  A 1
ATOM 94   O  O   . HIS A 1 12  ? -15.010 19.741  -0.154  1.00 42.00 12  A 1
ATOM 95   C  CB  . HIS A 1 12  ? -17.618 19.526  1.551   1.00 42.50 12  A 1
ATOM 96   C  CG  . HIS A 1 12  ? -18.724 20.293  0.750   1.00 41.75 12  A 1
ATOM 97   N  ND1 . HIS A 1 12  ? -18.756 20.216  -0.616  1.00 39.75 12  A 1
ATOM 98   C  CD2 . HIS A 1 12  ? -19.721 21.091  1.194   1.00 40.25 12  A 1
ATOM 99   C  CE1 . HIS A 1 12  ? -19.769 20.955  -0.998  1.00 38.50 12  A 1
ATOM 100  N  NE2 . HIS A 1 12  ? -20.377 21.486  0.055   1.00 37.50 12  A 1
ATOM 101  N  N   . SER A 1 13  ? -15.917 21.793  -0.160  1.00 46.25 13  A 1
ATOM 102  C  CA  . SER A 1 13  ? -15.253 22.157  -1.413  1.00 45.00 13  A 1
ATOM 103  C  C   . SER A 1 13  ? -13.745 22.338  -1.328  1.00 45.50 13  A 1
ATOM 104  O  O   . SER A 1 13  ? -13.049 21.973  -2.208  1.00 43.00 13  A 1
ATOM 105  C  CB  . SER A 1 13  ? -15.864 23.517  -1.933  1.00 42.75 13  A 1
ATOM 106  O  OG  . SER A 1 13  ? -17.329 23.405  -2.145  1.00 40.25 13  A 1
ATOM 107  N  N   . ASN A 1 14  ? -13.205 22.843  -0.172  1.00 47.00 14  A 1
ATOM 108  C  CA  . ASN A 1 14  ? -11.826 23.017  0.073   1.00 46.00 14  A 1
ATOM 109  C  C   . ASN A 1 14  ? -11.183 21.631  0.269   1.00 46.25 14  A 1
ATOM 110  O  O   . ASN A 1 14  ? -10.040 21.391  -0.132  1.00 44.00 14  A 1
ATOM 111  C  CB  . ASN A 1 14  ? -11.580 23.883  1.297   1.00 44.25 14  A 1
ATOM 112  C  CG  . ASN A 1 14  ? -11.999 25.363  1.082   1.00 42.00 14  A 1
ATOM 113  O  OD1 . ASN A 1 14  ? -12.010 25.841  -0.114  1.00 41.00 14  A 1
ATOM 114  N  ND2 . ASN A 1 14  ? -12.268 26.103  2.108   1.00 40.00 14  A 1
ATOM 115  N  N   . GLU A 1 15  ? -11.926 20.642  0.946   1.00 47.00 15  A 1
ATOM 116  C  CA  . GLU A 1 15  ? -11.359 19.379  1.231   1.00 46.00 15  A 1
ATOM 117  C  C   . GLU A 1 15  ? -11.315 18.504  -0.049  1.00 45.25 15  A 1
ATOM 118  O  O   . GLU A 1 15  ? -10.422 17.651  -0.150  1.00 43.50 15  A 1
ATOM 119  C  CB  . GLU A 1 15  ? -12.258 18.656  2.286   1.00 44.25 15  A 1
ATOM 120  C  CG  . GLU A 1 15  ? -12.203 19.263  3.657   1.00 42.50 15  A 1
ATOM 121  C  CD  . GLU A 1 15  ? -13.079 18.545  4.632   1.00 40.75 15  A 1
ATOM 122  O  OE1 . GLU A 1 15  ? -13.754 17.598  4.275   1.00 39.00 15  A 1
ATOM 123  O  OE2 . GLU A 1 15  ? -13.193 19.040  5.793   1.00 38.50 15  A 1
ATOM 124  N  N   . ALA A 1 16  ? -12.193 18.729  -0.987  1.00 45.00 16  A 1
ATOM 125  C  CA  . ALA A 1 16  ? -12.273 17.900  -2.182  1.00 43.75 16  A 1
ATOM 126  C  C   . ALA A 1 16  ? -11.423 18.459  -3.317  1.00 45.00 16  A 1
ATOM 127  O  O   . ALA A 1 16  ? -11.238 17.835  -4.352  1.00 43.25 16  A 1
ATOM 128  C  CB  . ALA A 1 16  ? -13.740 17.796  -2.661  1.00 41.50 16  A 1
ATOM 129  N  N   . SER A 1 17  ? -10.831 19.653  -3.121  1.00 47.00 17  A 1
ATOM 130  C  CA  . SER A 1 17  ? -10.005 20.271  -4.167  1.00 47.00 17  A 1
ATOM 131  C  C   . SER A 1 17  ? -8.695  19.498  -4.318  1.00 47.00 17  A 1
ATOM 132  O  O   . SER A 1 17  ? -8.168  19.040  -3.376  1.00 45.25 17  A 1
ATOM 133  C  CB  . SER A 1 17  ? -9.736  21.751  -3.877  1.00 46.00 17  A 1
ATOM 134  O  OG  . SER A 1 17  ? -8.835  21.904  -2.777  1.00 44.25 17  A 1
ATOM 135  N  N   . PRO A 1 18  ? -8.171  19.387  -5.573  1.00 45.00 18  A 1
ATOM 136  C  CA  . PRO A 1 18  ? -6.943  18.638  -5.850  1.00 45.50 18  A 1
ATOM 137  C  C   . PRO A 1 18  ? -5.740  19.285  -5.129  1.00 46.00 18  A 1
ATOM 138  O  O   . PRO A 1 18  ? -4.813  18.631  -4.693  1.00 44.75 18  A 1
ATOM 139  C  CB  . PRO A 1 18  ? -6.734  18.752  -7.364  1.00 45.25 18  A 1
ATOM 140  C  CG  . PRO A 1 18  ? -8.167  19.037  -7.907  1.00 45.25 18  A 1
ATOM 141  C  CD  . PRO A 1 18  ? -8.853  19.851  -6.864  1.00 46.00 18  A 1
ATOM 142  N  N   . PHE A 1 19  ? -5.750  20.611  -4.970  1.00 50.75 19  A 1
ATOM 143  C  CA  . PHE A 1 19  ? -4.640  21.337  -4.350  1.00 49.25 19  A 1
ATOM 144  C  C   . PHE A 1 19  ? -4.604  21.123  -2.830  1.00 48.50 19  A 1
ATOM 145  O  O   . PHE A 1 19  ? -3.563  21.106  -2.241  1.00 46.25 19  A 1
ATOM 146  C  CB  . PHE A 1 19  ? -4.723  22.838  -4.698  1.00 48.25 19  A 1
ATOM 147  C  CG  . PHE A 1 19  ? -4.630  23.084  -6.154  1.00 46.25 19  A 1
ATOM 148  C  CD1 . PHE A 1 19  ? -5.790  23.382  -6.873  1.00 44.25 19  A 1
ATOM 149  C  CD2 . PHE A 1 19  ? -3.432  23.020  -6.835  1.00 43.25 19  A 1
ATOM 150  C  CE1 . PHE A 1 19  ? -5.722  23.615  -8.236  1.00 41.50 19  A 1
ATOM 151  C  CE2 . PHE A 1 19  ? -3.383  23.233  -8.185  1.00 40.00 19  A 1
ATOM 152  C  CZ  . PHE A 1 19  ? -4.475  23.540  -8.886  1.00 39.00 19  A 1
ATOM 153  N  N   . PHE A 1 20  ? -5.802  20.912  -2.158  1.00 50.00 20  A 1
ATOM 154  C  CA  . PHE A 1 20  ? -5.818  20.661  -0.750  1.00 49.75 20  A 1
ATOM 155  C  C   . PHE A 1 20  ? -5.257  19.339  -0.428  1.00 49.00 20  A 1
ATOM 156  O  O   . PHE A 1 20  ? -4.551  19.203  0.545   1.00 46.75 20  A 1
ATOM 157  C  CB  . PHE A 1 20  ? -7.301  20.774  -0.248  1.00 48.25 20  A 1
ATOM 158  C  CG  . PHE A 1 20  ? -7.469  20.484  1.204   1.00 46.00 20  A 1
ATOM 159  C  CD1 . PHE A 1 20  ? -7.229  21.456  2.153   1.00 44.25 20  A 1
ATOM 160  C  CD2 . PHE A 1 20  ? -7.851  19.221  1.592   1.00 43.00 20  A 1
ATOM 161  C  CE1 . PHE A 1 20  ? -7.371  21.123  3.498   1.00 41.75 20  A 1
ATOM 162  C  CE2 . PHE A 1 20  ? -8.000  18.903  2.955   1.00 40.00 20  A 1
ATOM 163  C  CZ  . PHE A 1 20  ? -7.781  19.877  3.884   1.00 39.00 20  A 1
ATOM 164  N  N   . HIS A 1 21  ? -5.535  18.285  -1.313  1.00 48.75 21  A 1
ATOM 165  C  CA  . HIS A 1 21  ? -5.010  16.984  -1.109  1.00 46.50 21  A 1
ATOM 166  C  C   . HIS A 1 21  ? -3.502  16.904  -1.322  1.00 46.75 21  A 1
ATOM 167  O  O   . HIS A 1 21  ? -2.817  16.160  -0.642  1.00 44.50 21  A 1
ATOM 168  C  CB  . HIS A 1 21  ? -5.690  15.957  -2.036  1.00 45.00 21  A 1
ATOM 169  C  CG  . HIS A 1 21  ? -7.120  15.678  -1.705  1.00 43.00 21  A 1
ATOM 170  N  ND1 . HIS A 1 21  ? -7.525  15.194  -0.480  1.00 40.25 21  A 1
ATOM 171  C  CD2 . HIS A 1 21  ? -8.207  15.818  -2.455  1.00 41.00 21  A 1
ATOM 172  C  CE1 . HIS A 1 21  ? -8.835  15.077  -0.510  1.00 38.50 21  A 1
ATOM 173  N  NE2 . HIS A 1 21  ? -9.309  15.447  -1.675  1.00 38.25 21  A 1
ATOM 174  N  N   . ILE A 1 22  ? -2.973  17.643  -2.256  1.00 46.00 22  A 1
ATOM 175  C  CA  . ILE A 1 22  ? -1.537  17.719  -2.516  1.00 46.00 22  A 1
ATOM 176  C  C   . ILE A 1 22  ? -0.772  18.259  -1.324  1.00 46.00 22  A 1
ATOM 177  O  O   . ILE A 1 22  ? 0.317   17.781  -0.993  1.00 44.50 22  A 1
ATOM 178  C  CB  . ILE A 1 22  ? -1.225  18.506  -3.779  1.00 45.00 22  A 1
ATOM 179  C  CG1 . ILE A 1 22  ? -1.767  17.780  -5.015  1.00 43.50 22  A 1
ATOM 180  C  CG2 . ILE A 1 22  ? 0.253   18.781  -3.954  1.00 44.00 22  A 1
ATOM 181  C  CD1 . ILE A 1 22  ? -1.613  18.535  -6.344  1.00 40.50 22  A 1
ATOM 182  N  N   . PHE A 1 23  ? -1.328  19.257  -0.649  1.00 46.50 23  A 1
ATOM 183  C  CA  . PHE A 1 23  ? -0.667  19.865  0.509   1.00 45.50 23  A 1
ATOM 184  C  C   . PHE A 1 23  ? -0.739  18.986  1.761   1.00 45.00 23  A 1
ATOM 185  O  O   . PHE A 1 23  ? -0.001  19.132  2.685   1.00 43.00 23  A 1
ATOM 186  C  CB  . PHE A 1 23  ? -1.249  21.164  0.819   1.00 44.25 23  A 1
ATOM 187  C  CG  . PHE A 1 23  ? -0.575  22.338  0.064   1.00 43.75 23  A 1
ATOM 188  C  CD1 . PHE A 1 23  ? -1.108  22.726  -1.163  1.00 42.50 23  A 1
ATOM 189  C  CD2 . PHE A 1 23  ? 0.555   22.899  0.521   1.00 41.50 23  A 1
ATOM 190  C  CE1 . PHE A 1 23  ? -0.480  23.710  -1.915  1.00 40.25 23  A 1
ATOM 191  C  CE2 . PHE A 1 23  ? 1.183   23.910  -0.189  1.00 38.75 23  A 1
ATOM 192  C  CZ  . PHE A 1 23  ? 0.657   24.365  -1.400  1.00 37.50 23  A 1
ATOM 193  N  N   . GLN A 1 24  ? -1.688  17.954  1.762   1.00 47.25 24  A 1
ATOM 194  C  CA  . GLN A 1 24  ? -1.736  16.986  2.848   1.00 45.50 24  A 1
ATOM 195  C  C   . GLN A 1 24  ? -0.688  15.871  2.624   1.00 45.25 24  A 1
ATOM 196  O  O   . GLN A 1 24  ? -0.303  15.208  3.586   1.00 43.00 24  A 1
ATOM 197  C  CB  . GLN A 1 24  ? -3.144  16.341  2.908   1.00 44.25 24  A 1
ATOM 198  C  CG  . GLN A 1 24  ? -4.164  17.161  3.595   1.00 42.50 24  A 1
ATOM 199  C  CD  . GLN A 1 24  ? -5.440  16.419  3.915   1.00 40.00 24  A 1
ATOM 200  O  OE1 . GLN A 1 24  ? -5.801  15.482  3.250   1.00 39.00 24  A 1
ATOM 201  N  NE2 . GLN A 1 24  ? -6.149  16.857  4.935   1.00 37.00 24  A 1
ATOM 202  N  N   . ASP A 1 25  ? -0.271  15.642  1.417   1.00 45.00 25  A 1
ATOM 203  C  CA  . ASP A 1 25  ? 0.735   14.629  1.147   1.00 44.00 25  A 1
ATOM 204  C  C   . ASP A 1 25  ? 2.106   15.134  1.531   1.00 44.25 25  A 1
ATOM 205  O  O   . ASP A 1 25  ? 2.355   16.356  1.519   1.00 42.00 25  A 1
ATOM 206  C  CB  . ASP A 1 25  ? 0.773   14.270  -0.356  1.00 41.75 25  A 1
ATOM 207  C  CG  . ASP A 1 25  ? -0.490  13.491  -0.804  1.00 40.50 25  A 1
ATOM 208  O  OD1 . ASP A 1 25  ? -1.237  12.990  0.076   1.00 40.25 25  A 1
ATOM 209  O  OD2 . ASP A 1 25  ? -0.733  13.441  -2.009  1.00 39.50 25  A 1
ATOM 210  N  N   . ARG A 1 26  ? 2.968   14.193  1.928   1.00 42.50 26  A 1
ATOM 211  C  CA  . ARG A 1 26  ? 4.346   14.568  2.308   1.00 42.00 26  A 1
ATOM 212  C  C   . ARG A 1 26  ? 5.206   14.758  1.044   1.00 41.25 26  A 1
ATOM 213  O  O   . ARG A 1 26  ? 5.198   13.862  0.190   1.00 40.00 26  A 1
ATOM 214  C  CB  . ARG A 1 26  ? 4.917   13.481  3.204   1.00 41.50 26  A 1
ATOM 215  C  CG  . ARG A 1 26  ? 4.131   13.372  4.506   1.00 40.50 26  A 1
ATOM 216  C  CD  . ARG A 1 26  ? 4.621   12.200  5.336   1.00 39.75 26  A 1
ATOM 217  N  NE  . ARG A 1 26  ? 3.828   12.058  6.555   1.00 37.00 26  A 1
ATOM 218  C  CZ  . ARG A 1 26  ? 3.986   11.120  7.459   1.00 35.75 26  A 1
ATOM 219  N  NH1 . ARG A 1 26  ? 4.942   10.239  7.349   1.00 34.50 26  A 1
ATOM 220  N  NH2 . ARG A 1 26  ? 3.201   11.080  8.498   1.00 33.00 26  A 1
ATOM 221  N  N   . PRO A 1 27  ? 5.911   15.816  0.992   1.00 40.50 27  A 1
ATOM 222  C  CA  . PRO A 1 27  ? 6.707   16.148  -0.200  1.00 39.75 27  A 1
ATOM 223  C  C   . PRO A 1 27  ? 7.720   15.059  -0.562  1.00 40.25 27  A 1
ATOM 224  O  O   . PRO A 1 27  ? 7.816   14.688  -1.720  1.00 39.25 27  A 1
ATOM 225  C  CB  . PRO A 1 27  ? 7.398   17.460  0.137   1.00 39.00 27  A 1
ATOM 226  C  CG  . PRO A 1 27  ? 6.507   18.127  1.145   1.00 39.75 27  A 1
ATOM 227  C  CD  . PRO A 1 27  ? 5.964   17.033  1.968   1.00 40.50 27  A 1
ATOM 228  N  N   . PHE A 1 28  ? 8.503   14.553  0.402   1.00 42.50 28  A 1
ATOM 229  C  CA  . PHE A 1 28  ? 9.519   13.566  0.101   1.00 42.00 28  A 1
ATOM 230  C  C   . PHE A 1 28  ? 8.926   12.227  -0.202  1.00 40.50 28  A 1
ATOM 231  O  O   . PHE A 1 28  ? 9.562   11.364  -0.859  1.00 39.50 28  A 1
ATOM 232  C  CB  . PHE A 1 28  ? 10.556  13.457  1.222   1.00 40.00 28  A 1
ATOM 233  C  CG  . PHE A 1 28  ? 10.001  12.935  2.510   1.00 38.75 28  A 1
ATOM 234  C  CD1 . PHE A 1 28  ? 10.049  11.565  2.791   1.00 37.00 28  A 1
ATOM 235  C  CD2 . PHE A 1 28  ? 9.494   13.769  3.480   1.00 36.25 28  A 1
ATOM 236  C  CE1 . PHE A 1 28  ? 9.560   11.048  3.962   1.00 34.75 28  A 1
ATOM 237  C  CE2 . PHE A 1 28  ? 9.014   13.246  4.660   1.00 33.50 28  A 1
ATOM 238  C  CZ  . PHE A 1 28  ? 9.052   11.919  4.915   1.00 32.50 28  A 1
ATOM 239  N  N   . ARG A 1 29  ? 7.741   11.946  0.243   1.00 45.00 29  A 1
ATOM 240  C  CA  . ARG A 1 29  ? 7.032   10.699  -0.078  1.00 44.25 29  A 1
ATOM 241  C  C   . ARG A 1 29  ? 6.655   10.676  -1.576  1.00 42.50 29  A 1
ATOM 242  O  O   . ARG A 1 29  ? 6.730   9.623   -2.216  1.00 38.75 29  A 1
ATOM 243  C  CB  . ARG A 1 29  ? 5.784   10.519  0.777   1.00 42.75 29  A 1
ATOM 244  C  CG  . ARG A 1 29  ? 5.088   9.234   0.480   1.00 41.75 29  A 1
ATOM 245  C  CD  . ARG A 1 29  ? 3.885   9.044   1.348   1.00 40.25 29  A 1
ATOM 246  N  NE  . ARG A 1 29  ? 3.137   7.853   0.955   1.00 38.50 29  A 1
ATOM 247  C  CZ  . ARG A 1 29  ? 3.362   6.653   1.341   1.00 36.25 29  A 1
ATOM 248  N  NH1 . ARG A 1 29  ? 4.340   6.417   2.221   1.00 35.50 29  A 1
ATOM 249  N  NH2 . ARG A 1 29  ? 2.642   5.661   0.886   1.00 33.50 29  A 1
ATOM 250  N  N   . ASN A 1 30  ? 6.249   11.829  -2.082  1.00 45.00 30  A 1
ATOM 251  C  CA  . ASN A 1 30  ? 5.945   11.945  -3.499  1.00 43.00 30  A 1
ATOM 252  C  C   . ASN A 1 30  ? 7.186   11.674  -4.382  1.00 42.75 30  A 1
ATOM 253  O  O   . ASN A 1 30  ? 7.092   10.993  -5.411  1.00 40.50 30  A 1
ATOM 254  C  CB  . ASN A 1 30  ? 5.384   13.327  -3.831  1.00 42.25 30  A 1
ATOM 255  C  CG  . ASN A 1 30  ? 3.974   13.545  -3.281  1.00 42.50 30  A 1
ATOM 256  O  OD1 . ASN A 1 30  ? 3.230   12.579  -3.090  1.00 42.50 30  A 1
ATOM 257  N  ND2 . ASN A 1 30  ? 3.614   14.792  -3.035  1.00 41.00 30  A 1
ATOM 258  N  N   . ILE A 1 31  ? 8.356   12.178  -3.943  1.00 45.00 31  A 1
ATOM 259  C  CA  . ILE A 1 31  ? 9.606   11.939  -4.657  1.00 44.75 31  A 1
ATOM 260  C  C   . ILE A 1 31  ? 9.988   10.442  -4.607  1.00 44.25 31  A 1
ATOM 261  O  O   . ILE A 1 31  ? 10.371  9.863   -5.624  1.00 43.50 31  A 1
ATOM 262  C  CB  . ILE A 1 31  ? 10.730  12.797  -4.089  1.00 44.25 31  A 1
ATOM 263  C  CG1 . ILE A 1 31  ? 10.417  14.299  -4.321  1.00 44.75 31  A 1
ATOM 264  C  CG2 . ILE A 1 31  ? 12.068  12.437  -4.714  1.00 43.25 31  A 1
ATOM 265  C  CD1 . ILE A 1 31  ? 11.359  15.262  -3.636  1.00 42.50 31  A 1
ATOM 266  N  N   . LEU A 1 32  ? 9.871   9.821   -3.425  1.00 45.00 32  A 1
ATOM 267  C  CA  . LEU A 1 32  ? 10.188  8.390   -3.247  1.00 44.75 32  A 1
ATOM 268  C  C   . LEU A 1 32  ? 9.238   7.541   -4.098  1.00 45.00 32  A 1
ATOM 269  O  O   . LEU A 1 32  ? 9.675   6.542   -4.729  1.00 43.75 32  A 1
ATOM 270  C  CB  . LEU A 1 32  ? 10.065  8.003   -1.796  1.00 43.50 32  A 1
ATOM 271  C  CG  . LEU A 1 32  ? 11.181  8.514   -0.868  1.00 43.00 32  A 1
ATOM 272  C  CD1 . LEU A 1 32  ? 10.825  8.167   0.584   1.00 40.50 32  A 1
ATOM 273  C  CD2 . LEU A 1 32  ? 12.512  7.911   -1.246  1.00 41.25 32  A 1
ATOM 274  N  N   . GLU A 1 33  ? 7.994   7.850   -4.093  1.00 49.50 33  A 1
ATOM 275  C  CA  . GLU A 1 33  ? 7.008   7.083   -4.815  1.00 47.50 33  A 1
ATOM 276  C  C   . GLU A 1 33  ? 7.247   7.182   -6.329  1.00 46.50 33  A 1
ATOM 277  O  O   . GLU A 1 33  ? 7.085   6.193   -7.060  1.00 43.25 33  A 1
ATOM 278  C  CB  . GLU A 1 33  ? 5.594   7.591   -4.470  1.00 45.25 33  A 1
ATOM 279  C  CG  . GLU A 1 33  ? 4.477   6.747   -5.035  1.00 44.25 33  A 1
ATOM 280  C  CD  . GLU A 1 33  ? 3.125   7.157   -4.533  1.00 43.00 33  A 1
ATOM 281  O  OE1 . GLU A 1 33  ? 3.075   8.053   -3.624  1.00 41.25 33  A 1
ATOM 282  O  OE2 . GLU A 1 33  ? 2.157   6.631   -5.032  1.00 40.50 33  A 1
ATOM 283  N  N   . THR A 1 34  ? 7.595   8.335   -6.838  1.00 48.75 34  A 1
ATOM 284  C  CA  . THR A 1 34  ? 7.855   8.560   -8.233  1.00 47.50 34  A 1
ATOM 285  C  C   . THR A 1 34  ? 9.104   7.771   -8.684  1.00 47.00 34  A 1
ATOM 286  O  O   . THR A 1 34  ? 9.083   7.163   -9.740  1.00 43.75 34  A 1
ATOM 287  C  CB  . THR A 1 34  ? 8.046   10.057  -8.562  1.00 46.50 34  A 1
ATOM 288  O  OG1 . THR A 1 34  ? 6.852   10.737  -8.201  1.00 46.00 34  A 1
ATOM 289  C  CG2 . THR A 1 34  ? 8.333   10.251  -10.021 1.00 45.50 34  A 1
ATOM 290  N  N   . ILE A 1 35  ? 10.168  7.773   -7.850  1.00 47.75 35  A 1
ATOM 291  C  CA  . ILE A 1 35  ? 11.388  7.063   -8.187  1.00 47.50 35  A 1
ATOM 292  C  C   . ILE A 1 35  ? 11.138  5.564   -8.177  1.00 46.50 35  A 1
ATOM 293  O  O   . ILE A 1 35  ? 11.635  4.841   -9.049  1.00 45.50 35  A 1
ATOM 294  C  CB  . ILE A 1 35  ? 12.548  7.471   -7.213  1.00 47.25 35  A 1
ATOM 295  C  CG1 . ILE A 1 35  ? 12.919  8.893   -7.430  1.00 46.75 35  A 1
ATOM 296  C  CG2 . ILE A 1 35  ? 13.710  6.506   -7.398  1.00 47.00 35  A 1
ATOM 297  C  CD1 . ILE A 1 35  ? 13.893  9.451   -6.400  1.00 42.00 35  A 1
ATOM 298  N  N   . ASP A 1 36  ? 10.422  5.054   -7.176  1.00 48.50 36  A 1
ATOM 299  C  CA  . ASP A 1 36  ? 10.111  3.653   -7.036  1.00 48.50 36  A 1
ATOM 300  C  C   . ASP A 1 36  ? 9.293   3.155   -8.243  1.00 47.75 36  A 1
ATOM 301  O  O   . ASP A 1 36  ? 9.523   2.043   -8.764  1.00 45.50 36  A 1
ATOM 302  C  CB  . ASP A 1 36  ? 9.364   3.343   -5.759  1.00 46.75 36  A 1
ATOM 303  C  CG  . ASP A 1 36  ? 10.272  3.361   -4.519  1.00 45.00 36  A 1
ATOM 304  O  OD1 . ASP A 1 36  ? 11.522  3.338   -4.693  1.00 44.00 36  A 1
ATOM 305  O  OD2 . ASP A 1 36  ? 9.743   3.417   -3.407  1.00 43.75 36  A 1
ATOM 306  N  N   . GLN A 1 37  ? 8.309   3.943   -8.668  1.00 48.50 37  A 1
ATOM 307  C  CA  . GLN A 1 37  ? 7.460   3.572   -9.799  1.00 48.00 37  A 1
ATOM 308  C  C   . GLN A 1 37  ? 8.267   3.523   -11.078 1.00 47.75 37  A 1
ATOM 309  O  O   . GLN A 1 37  ? 8.044   2.675   -11.932 1.00 45.50 37  A 1
ATOM 310  C  CB  . GLN A 1 37  ? 6.314   4.554   -9.990  1.00 47.00 37  A 1
ATOM 311  C  CG  . GLN A 1 37  ? 5.161   4.352   -8.979  1.00 45.00 37  A 1
ATOM 312  C  CD  . GLN A 1 37  ? 3.999   5.254   -9.231  1.00 43.25 37  A 1
ATOM 313  O  OE1 . GLN A 1 37  ? 4.028   6.117   -10.121 1.00 41.50 37  A 1
ATOM 314  N  NE2 . GLN A 1 37  ? 2.945   5.122   -8.441  1.00 40.00 37  A 1
ATOM 315  N  N   . PHE A 1 38  ? 9.260   4.412   -11.203 1.00 47.00 38  A 1
ATOM 316  C  CA  . PHE A 1 38  ? 10.115  4.409   -12.398 1.00 45.25 38  A 1
ATOM 317  C  C   . PHE A 1 38  ? 10.921  3.147   -12.503 1.00 44.00 38  A 1
ATOM 318  O  O   . PHE A 1 38  ? 10.988  2.542   -13.608 1.00 41.75 38  A 1
ATOM 319  C  CB  . PHE A 1 38  ? 11.046  5.632   -12.375 1.00 42.50 38  A 1
ATOM 320  C  CG  . PHE A 1 38  ? 12.068  5.637   -13.448 1.00 41.50 38  A 1
ATOM 321  C  CD1 . PHE A 1 38  ? 11.745  5.992   -14.759 1.00 41.00 38  A 1
ATOM 322  C  CD2 . PHE A 1 38  ? 13.360  5.230   -13.182 1.00 40.50 38  A 1
ATOM 323  C  CE1 . PHE A 1 38  ? 12.683  5.963   -15.791 1.00 38.00 38  A 1
ATOM 324  C  CE2 . PHE A 1 38  ? 14.335  5.192   -14.233 1.00 37.00 38  A 1
ATOM 325  C  CZ  . PHE A 1 38  ? 13.960  5.568   -15.507 1.00 36.25 38  A 1
ATOM 326  N  N   . PHE A 1 39  ? 11.546  2.723   -11.433 1.00 45.00 39  A 1
ATOM 327  C  CA  . PHE A 1 39  ? 12.370  1.532   -11.460 1.00 45.00 39  A 1
ATOM 328  C  C   . PHE A 1 39  ? 11.568  0.239   -11.503 1.00 44.25 39  A 1
ATOM 329  O  O   . PHE A 1 39  ? 11.983  -0.759  -12.068 1.00 42.25 39  A 1
ATOM 330  C  CB  . PHE A 1 39  ? 13.314  1.512   -10.256 1.00 43.00 39  A 1
ATOM 331  C  CG  . PHE A 1 39  ? 14.555  2.382   -10.491 1.00 41.50 39  A 1
ATOM 332  C  CD1 . PHE A 1 39  ? 14.561  3.672   -9.877  1.00 40.50 39  A 1
ATOM 333  C  CD2 . PHE A 1 39  ? 15.631  1.980   -11.201 1.00 39.75 39  A 1
ATOM 334  C  CE1 . PHE A 1 39  ? 15.665  4.473   -10.047 1.00 37.50 39  A 1
ATOM 335  C  CE2 . PHE A 1 39  ? 16.732  2.795   -11.381 1.00 36.25 39  A 1
ATOM 336  C  CZ  . PHE A 1 39  ? 16.720  4.038   -10.769 1.00 36.25 39  A 1
ATOM 337  N  N   . GLN A 1 40  ? 10.429  0.220   -10.819 1.00 44.50 40  A 1
ATOM 338  C  CA  . GLN A 1 40  ? 9.606   -0.973  -10.810 1.00 45.00 40  A 1
ATOM 339  C  C   . GLN A 1 40  ? 8.771   -1.187  -12.104 1.00 44.25 40  A 1
ATOM 340  O  O   . GLN A 1 40  ? 8.268   -2.264  -12.331 1.00 41.75 40  A 1
ATOM 341  C  CB  . GLN A 1 40  ? 8.676   -0.974  -9.554  1.00 43.75 40  A 1
ATOM 342  C  CG  . GLN A 1 40  ? 9.451   -1.087  -8.265  1.00 42.75 40  A 1
ATOM 343  C  CD  . GLN A 1 40  ? 8.602   -1.186  -7.059  1.00 41.50 40  A 1
ATOM 344  O  OE1 . GLN A 1 40  ? 7.399   -1.438  -7.148  1.00 40.00 40  A 1
ATOM 345  N  NE2 . GLN A 1 40  ? 9.140   -0.988  -5.879  1.00 38.75 40  A 1
ATOM 346  N  N   . ASN A 1 41  ? 8.682   -0.154  -12.871 1.00 41.50 41  A 1
ATOM 347  C  CA  . ASN A 1 41  ? 8.040   -0.276  -14.194 1.00 41.50 41  A 1
ATOM 348  C  C   . ASN A 1 41  ? 9.053   -0.545  -15.316 1.00 40.50 41  A 1
ATOM 349  O  O   . ASN A 1 41  ? 8.679   -0.753  -16.475 1.00 39.75 41  A 1
ATOM 350  C  CB  . ASN A 1 41  ? 7.224   0.996   -14.504 1.00 39.75 41  A 1
ATOM 351  C  CG  . ASN A 1 41  ? 5.936   1.105   -13.703 1.00 39.00 41  A 1
ATOM 352  O  OD1 . ASN A 1 41  ? 5.426   0.095   -13.202 1.00 38.25 41  A 1
ATOM 353  N  ND2 . ASN A 1 41  ? 5.429   2.301   -13.573 1.00 37.00 41  A 1
ATOM 354  N  N   . SER A 1 42  ? 10.323  -0.543  -14.982 1.00 37.50 42  A 1
ATOM 355  C  CA  . SER A 1 42  ? 11.382  -0.735  -15.986 1.00 38.00 42  A 1
ATOM 356  C  C   . SER A 1 42  ? 11.766  -2.218  -16.040 1.00 37.75 42  A 1
ATOM 357  O  O   . SER A 1 42  ? 11.145  -3.075  -15.421 1.00 37.00 42  A 1
ATOM 358  C  CB  . SER A 1 42  ? 12.608  0.112   -15.609 1.00 37.50 42  A 1
ATOM 359  O  OG  . SER A 1 42  ? 13.236  -0.399  -14.445 1.00 37.00 42  A 1
ATOM 360  N  N   . ASN A 1 43  ? 12.810  -2.532  -16.847 1.00 34.75 43  A 1
ATOM 361  C  CA  . ASN A 1 43  ? 13.259  -3.908  -17.009 1.00 35.25 43  A 1
ATOM 362  C  C   . ASN A 1 43  ? 14.306  -4.313  -15.980 1.00 34.50 43  A 1
ATOM 363  O  O   . ASN A 1 43  ? 14.829  -5.411  -16.021 1.00 33.25 43  A 1
ATOM 364  C  CB  . ASN A 1 43  ? 13.825  -4.104  -18.396 1.00 34.25 43  A 1
ATOM 365  C  CG  . ASN A 1 43  ? 12.763  -3.997  -19.470 1.00 34.00 43  A 1
ATOM 366  O  OD1 . ASN A 1 43  ? 11.633  -4.429  -19.264 1.00 33.75 43  A 1
ATOM 367  N  ND2 . ASN A 1 43  ? 13.122  -3.467  -20.597 1.00 32.25 43  A 1
ATOM 368  N  N   . LEU A 1 44  ? 14.668  -3.420  -15.048 1.00 32.75 44  A 1
ATOM 369  C  CA  . LEU A 1 44  ? 15.625  -3.770  -13.988 1.00 33.50 44  A 1
ATOM 370  C  C   . LEU A 1 44  ? 15.146  -4.991  -13.189 1.00 33.25 44  A 1
ATOM 371  O  O   . LEU A 1 44  ? 15.940  -5.933  -13.000 1.00 31.88 44  A 1
ATOM 372  C  CB  . LEU A 1 44  ? 15.831  -2.563  -13.042 1.00 32.50 44  A 1
ATOM 373  C  CG  . LEU A 1 44  ? 17.082  -1.664  -13.383 1.00 31.50 44  A 1
ATOM 374  C  CD1 . LEU A 1 44  ? 16.736  -0.781  -14.613 1.00 29.50 44  A 1
ATOM 375  C  CD2 . LEU A 1 44  ? 17.383  -0.791  -12.170 1.00 29.75 44  A 1
ATOM 376  N  N   . LYS A 1 45  ? 13.955  -4.992  -12.668 1.00 32.50 45  A 1
ATOM 377  C  CA  . LYS A 1 45  ? 13.389  -6.057  -11.882 1.00 32.50 45  A 1
ATOM 378  C  C   . LYS A 1 45  ? 11.873  -6.051  -12.075 1.00 32.00 45  A 1
ATOM 379  O  O   . LYS A 1 45  ? 11.272  -5.002  -12.310 1.00 31.62 45  A 1
ATOM 380  C  CB  . LYS A 1 45  ? 13.699  -5.914  -10.371 1.00 32.25 45  A 1
ATOM 381  C  CG  . LYS A 1 45  ? 15.185  -6.057  -10.046 1.00 32.50 45  A 1
ATOM 382  C  CD  . LYS A 1 45  ? 15.398  -5.910  -8.542  1.00 31.88 45  A 1
ATOM 383  C  CE  . LYS A 1 45  ? 16.866  -6.059  -8.195  1.00 31.00 45  A 1
ATOM 384  N  NZ  . LYS A 1 45  ? 17.101  -5.903  -6.753  1.00 28.50 45  A 1
ATOM 385  N  N   . PRO A 1 46  ? 11.264  -7.244  -11.946 1.00 31.62 46  A 1
ATOM 386  C  CA  . PRO A 1 46  ? 9.793   -7.289  -12.049 1.00 28.38 46  A 1
ATOM 387  C  C   . PRO A 1 46  ? 9.177   -6.466  -10.921 1.00 30.88 46  A 1
ATOM 388  O  O   . PRO A 1 46  ? 9.635   -6.534  -9.795  1.00 31.62 46  A 1
ATOM 389  C  CB  . PRO A 1 46  ? 9.461   -8.761  -11.881 1.00 28.75 46  A 1
ATOM 390  C  CG  . PRO A 1 46  ? 10.750  -9.504  -12.316 1.00 28.75 46  A 1
ATOM 391  C  CD  . PRO A 1 46  ? 11.827  -8.617  -11.833 1.00 30.12 46  A 1
ATOM 392  N  N   . GLY A 1 47  ? 8.164   -5.724  -11.231 1.00 34.00 47  A 1
ATOM 393  C  CA  . GLY A 1 47  ? 7.536   -4.842  -10.232 1.00 33.25 47  A 1
ATOM 394  C  C   . GLY A 1 47  ? 6.113   -4.449  -10.567 1.00 36.50 47  A 1
ATOM 395  O  O   . GLY A 1 47  ? 5.500   -5.092  -11.481 1.00 38.75 47  A 1
ATOM 396  N  N   . PHE A 1 48  ? 5.592   -3.506  -9.868  1.00 34.25 48  A 1
ATOM 397  C  CA  . PHE A 1 48  ? 4.239   -2.998  -10.083 1.00 38.00 48  A 1
ATOM 398  C  C   . PHE A 1 48  ? 4.105   -1.566  -9.578  1.00 35.25 48  A 1
ATOM 399  O  O   . PHE A 1 48  ? 4.929   -1.139  -8.745  1.00 38.75 48  A 1
ATOM 400  C  CB  . PHE A 1 48  ? 3.211   -3.924  -9.423  1.00 43.25 48  A 1
ATOM 401  C  CG  . PHE A 1 48  ? 3.492   -4.154  -7.973  1.00 43.50 48  A 1
ATOM 402  C  CD1 . PHE A 1 48  ? 2.984   -3.368  -6.999  1.00 55.75 48  A 1
ATOM 403  C  CD2 . PHE A 1 48  ? 4.302   -5.259  -7.583  1.00 61.25 48  A 1
ATOM 404  C  CE1 . PHE A 1 48  ? 3.232   -3.638  -5.646  1.00 58.50 48  A 1
ATOM 405  C  CE2 . PHE A 1 48  ? 4.555   -5.486  -6.260  1.00 60.50 48  A 1
ATOM 406  C  CZ  . PHE A 1 48  ? 4.027   -4.688  -5.298  1.00 61.75 48  A 1
ATOM 407  N  N   . LYS A 1 49  ? 3.114   -0.886  -10.017 1.00 36.00 49  A 1
ATOM 408  C  CA  . LYS A 1 49  ? 2.921   0.500   -9.630  1.00 30.88 49  A 1
ATOM 409  C  C   . LYS A 1 49  ? 2.125   0.602   -8.334  1.00 34.25 49  A 1
ATOM 410  O  O   . LYS A 1 49  ? 1.191   -0.159  -8.102  1.00 28.75 49  A 1
ATOM 411  C  CB  . LYS A 1 49  ? 2.179   1.287   -10.705 1.00 34.50 49  A 1
ATOM 412  C  CG  . LYS A 1 49  ? 3.020   1.532   -11.953 1.00 34.00 49  A 1
ATOM 413  C  CD  . LYS A 1 49  ? 2.276   2.499   -12.898 1.00 30.88 49  A 1
ATOM 414  C  CE  . LYS A 1 49  ? 3.165   2.811   -14.132 1.00 32.75 49  A 1
ATOM 415  N  NZ  . LYS A 1 49  ? 2.514   3.780   -15.008 1.00 33.75 49  A 1
ATOM 416  N  N   . VAL A 1 50  ? 2.510   1.556   -7.494  1.00 47.50 50  A 1
ATOM 417  C  CA  . VAL A 1 50  ? 1.818   1.808   -6.260  1.00 39.00 50  A 1
ATOM 418  C  C   . VAL A 1 50  ? 1.571   3.303   -6.105  1.00 41.50 50  A 1
ATOM 419  O  O   . VAL A 1 50  ? 2.473   4.104   -6.372  1.00 43.25 50  A 1
ATOM 420  C  CB  . VAL A 1 50  ? 2.620   1.296   -5.044  1.00 50.75 50  A 1
ATOM 421  C  CG1 . VAL A 1 50  ? 1.956   1.703   -3.736  1.00 61.00 50  A 1
ATOM 422  C  CG2 . VAL A 1 50  ? 2.767   -0.216  -5.088  1.00 66.00 50  A 1
ATOM 423  N  N   . ASN A 1 51  ? 0.387   3.656   -5.660  1.00 64.50 51  A 1
ATOM 424  C  CA  . ASN A 1 51  ? 0.032   5.038   -5.374  1.00 58.25 51  A 1
ATOM 425  C  C   . ASN A 1 51  ? -0.430  5.120   -3.931  1.00 61.75 51  A 1
ATOM 426  O  O   . ASN A 1 51  ? -1.260  4.332   -3.494  1.00 55.50 51  A 1
ATOM 427  C  CB  . ASN A 1 51  ? -1.082  5.526   -6.299  1.00 61.25 51  A 1
ATOM 428  C  CG  . ASN A 1 51  ? -1.418  6.995   -6.138  1.00 55.75 51  A 1
ATOM 429  O  OD1 . ASN A 1 51  ? -0.629  7.748   -5.535  1.00 53.00 51  A 1
ATOM 430  N  ND2 . ASN A 1 51  ? -2.539  7.433   -6.651  1.00 50.50 51  A 1
ATOM 431  N  N   . VAL A 1 52  ? 0.129   6.057   -3.153  1.00 79.50 52  A 1
ATOM 432  C  CA  . VAL A 1 52  ? -0.173  6.180   -1.770  1.00 74.00 52  A 1
ATOM 433  C  C   . VAL A 1 52  ? -0.861  7.537   -1.529  1.00 77.50 52  A 1
ATOM 434  O  O   . VAL A 1 52  ? -0.330  8.580   -1.871  1.00 70.50 52  A 1
ATOM 435  C  CB  . VAL A 1 52  ? 1.058   6.059   -0.866  1.00 75.50 52  A 1
ATOM 436  C  CG1 . VAL A 1 52  ? 0.654   6.178   0.594   1.00 80.00 52  A 1
ATOM 437  C  CG2 . VAL A 1 52  ? 1.753   4.724   -1.132  1.00 80.00 52  A 1
ATOM 438  N  N   . GLN A 1 53  ? -2.029  7.508   -0.882  1.00 83.00 53  A 1
ATOM 439  C  CA  . GLN A 1 53  ? -2.766  8.685   -0.541  1.00 83.00 53  A 1
ATOM 440  C  C   . GLN A 1 53  ? -2.829  8.829   0.966   1.00 83.50 53  A 1
ATOM 441  O  O   . GLN A 1 53  ? -3.017  7.852   1.684   1.00 79.00 53  A 1
ATOM 442  C  CB  . GLN A 1 53  ? -4.161  8.611   -1.134  1.00 77.00 53  A 1
ATOM 443  C  CG  . GLN A 1 53  ? -5.090  9.755   -0.771  1.00 69.00 53  A 1
ATOM 444  C  CD  . GLN A 1 53  ? -6.443  9.613   -1.399  1.00 67.50 53  A 1
ATOM 445  O  OE1 . GLN A 1 53  ? -6.619  9.002   -2.441  1.00 66.00 53  A 1
ATOM 446  N  NE2 . GLN A 1 53  ? -7.494  10.187  -0.775  1.00 60.50 53  A 1
ATOM 447  N  N   . GLU A 1 54  ? -2.620  10.004  1.482   1.00 83.00 54  A 1
ATOM 448  C  CA  . GLU A 1 54  ? -2.610  10.301  2.911   1.00 79.50 54  A 1
ATOM 449  C  C   . GLU A 1 54  ? -3.720  11.246  3.307   1.00 76.00 54  A 1
ATOM 450  O  O   . GLU A 1 54  ? -3.811  12.353  2.746   1.00 63.25 54  A 1
ATOM 451  C  CB  . GLU A 1 54  ? -1.275  10.830  3.385   1.00 74.00 54  A 1
ATOM 452  C  CG  . GLU A 1 54  ? -1.247  11.142  4.883   1.00 74.00 54  A 1
ATOM 453  C  CD  . GLU A 1 54  ? 0.123   11.738  5.322   1.00 77.00 54  A 1
ATOM 454  O  OE1 . GLU A 1 54  ? 0.257   11.953  6.537   1.00 73.00 54  A 1
ATOM 455  O  OE2 . GLU A 1 54  ? 0.993   11.947  4.464   1.00 72.50 54  A 1
ATOM 456  N  N   . ASP A 1 55  ? -4.556  10.815  4.221   1.00 77.00 55  A 1
ATOM 457  C  CA  . ASP A 1 55  ? -5.557  11.681  4.807   1.00 68.50 55  A 1
ATOM 458  C  C   . ASP A 1 55  ? -5.160  12.059  6.213   1.00 63.75 55  A 1
ATOM 459  O  O   . ASP A 1 55  ? -4.129  11.622  6.718   1.00 61.00 55  A 1
ATOM 460  C  CB  . ASP A 1 55  ? -6.946  10.997  4.814   1.00 63.00 55  A 1
ATOM 461  C  CG  . ASP A 1 55  ? -7.602  10.927  3.472   1.00 59.00 55  A 1
ATOM 462  O  OD1 . ASP A 1 55  ? -7.166  11.695  2.541   1.00 59.00 55  A 1
ATOM 463  O  OD2 . ASP A 1 55  ? -8.558  10.175  3.267   1.00 61.00 55  A 1
ATOM 464  N  N   . VAL A 1 56  ? -5.996  12.883  6.941   1.00 77.50 56  A 1
ATOM 465  C  CA  . VAL A 1 56  ? -5.681  13.330  8.289   1.00 68.50 56  A 1
ATOM 466  C  C   . VAL A 1 56  ? -5.604  12.123  9.246   1.00 68.50 56  A 1
ATOM 467  O  O   . VAL A 1 56  ? -4.775  12.111  10.176  1.00 60.25 56  A 1
ATOM 468  C  CB  . VAL A 1 56  ? -6.728  14.312  8.773   1.00 62.50 56  A 1
ATOM 469  C  CG1 . VAL A 1 56  ? -6.527  14.584  10.256  1.00 59.75 56  A 1
ATOM 470  C  CG2 . VAL A 1 56  ? -6.699  15.618  7.946   1.00 60.25 56  A 1
ATOM 471  N  N   . ASP A 1 57  ? -6.463  11.107  9.040   1.00 83.50 57  A 1
ATOM 472  C  CA  . ASP A 1 57  ? -6.567  9.949   9.955   1.00 77.50 57  A 1
ATOM 473  C  C   . ASP A 1 57  ? -6.196  8.614   9.371   1.00 80.00 57  A 1
ATOM 474  O  O   . ASP A 1 57  ? -6.281  7.603   10.052  1.00 72.50 57  A 1
ATOM 475  C  CB  . ASP A 1 57  ? -7.974  9.886   10.555  1.00 65.00 57  A 1
ATOM 476  C  CG  . ASP A 1 57  ? -9.055  9.705   9.504   1.00 60.50 57  A 1
ATOM 477  O  OD1 . ASP A 1 57  ? -8.760  9.935   8.290   1.00 60.25 57  A 1
ATOM 478  O  OD2 . ASP A 1 57  ? -10.209 9.372   9.854   1.00 63.25 57  A 1
ATOM 479  N  N   . LYS A 1 58  ? -5.745  8.545   8.119   1.00 81.50 58  A 1
ATOM 480  C  CA  . LYS A 1 58  ? -5.454  7.255   7.502   1.00 85.00 58  A 1
ATOM 481  C  C   . LYS A 1 58  ? -4.585  7.374   6.287   1.00 88.00 58  A 1
ATOM 482  O  O   . LYS A 1 58  ? -4.457  8.446   5.666   1.00 84.50 58  A 1
ATOM 483  C  CB  . LYS A 1 58  ? -6.775  6.506   7.153   1.00 79.50 58  A 1
ATOM 484  C  CG  . LYS A 1 58  ? -7.600  7.199   6.055   1.00 80.50 58  A 1
ATOM 485  C  CD  . LYS A 1 58  ? -8.862  6.470   5.806   1.00 80.00 58  A 1
ATOM 486  C  CE  . LYS A 1 58  ? -9.641  7.121   4.649   1.00 74.00 58  A 1
ATOM 487  N  NZ  . LYS A 1 58  ? -10.169 8.449   5.086   1.00 72.50 58  A 1
ATOM 488  N  N   . TYR A 1 59  ? -3.945  6.260   5.911   1.00 91.50 59  A 1
ATOM 489  C  CA  . TYR A 1 59  ? -3.212  6.115   4.658   1.00 92.00 59  A 1
ATOM 490  C  C   . TYR A 1 59  ? -4.024  5.179   3.729   1.00 92.00 59  A 1
ATOM 491  O  O   . TYR A 1 59  ? -4.590  4.183   4.220   1.00 90.00 59  A 1
ATOM 492  C  CB  . TYR A 1 59  ? -1.831  5.535   4.841   1.00 90.50 59  A 1
ATOM 493  C  CG  . TYR A 1 59  ? -0.860  6.432   5.553   1.00 91.50 59  A 1
ATOM 494  C  CD1 . TYR A 1 59  ? -0.650  6.302   6.948   1.00 89.00 59  A 1
ATOM 495  C  CD2 . TYR A 1 59  ? -0.175  7.418   4.879   1.00 90.00 59  A 1
ATOM 496  C  CE1 . TYR A 1 59  ? 0.251   7.114   7.575   1.00 85.50 59  A 1
ATOM 497  C  CE2 . TYR A 1 59  ? 0.728   8.194   5.507   1.00 87.00 59  A 1
ATOM 498  C  CZ  . TYR A 1 59  ? 0.929   8.067   6.889   1.00 87.00 59  A 1
ATOM 499  O  OH  . TYR A 1 59  ? 1.832   8.876   7.554   1.00 83.00 59  A 1
ATOM 500  N  N   . ILE A 1 60  ? -4.031  5.437   2.492   1.00 92.00 60  A 1
ATOM 501  C  CA  . ILE A 1 60  ? -4.708  4.556   1.508   1.00 90.00 60  A 1
ATOM 502  C  C   . ILE A 1 60  ? -3.707  4.194   0.435   1.00 91.50 60  A 1
ATOM 503  O  O   . ILE A 1 60  ? -3.106  5.063   -0.194  1.00 89.50 60  A 1
ATOM 504  C  CB  . ILE A 1 60  ? -5.948  5.250   0.869   1.00 83.50 60  A 1
ATOM 505  C  CG1 . ILE A 1 60  ? -6.908  5.708   1.971   1.00 83.00 60  A 1
ATOM 506  C  CG2 . ILE A 1 60  ? -6.625  4.257   -0.081  1.00 85.50 60  A 1
ATOM 507  C  CD1 . ILE A 1 60  ? -8.057  6.542   1.422   1.00 76.00 60  A 1
ATOM 508  N  N   . ILE A 1 61  ? -3.506  2.887   0.229   1.00 92.00 61  A 1
ATOM 509  C  CA  . ILE A 1 61  ? -2.520  2.385   -0.717  1.00 91.00 61  A 1
ATOM 510  C  C   . ILE A 1 61  ? -3.223  1.678   -1.873  1.00 91.50 61  A 1
ATOM 511  O  O   . ILE A 1 61  ? -4.087  0.815   -1.663  1.00 89.00 61  A 1
ATOM 512  C  CB  . ILE A 1 61  ? -1.545  1.422   -0.051  1.00 89.00 61  A 1
ATOM 513  C  CG1 . ILE A 1 61  ? -0.840  2.128   1.087   1.00 90.00 61  A 1
ATOM 514  C  CG2 . ILE A 1 61  ? -0.553  0.840   -1.066  1.00 89.50 61  A 1
ATOM 515  C  CD1 . ILE A 1 61  ? -0.072  1.181   1.977   1.00 85.50 61  A 1
ATOM 516  N  N   . TYR A 1 62  ? -2.870  2.033   -3.076  1.00 92.00 62  A 1
ATOM 517  C  CA  . TYR A 1 62  ? -3.396  1.407   -4.273  1.00 90.50 62  A 1
ATOM 518  C  C   . TYR A 1 62  ? -2.273  0.690   -5.048  1.00 91.00 62  A 1
ATOM 519  O  O   . TYR A 1 62  ? -1.283  1.318   -5.400  1.00 87.00 62  A 1
ATOM 520  C  CB  . TYR A 1 62  ? -4.057  2.447   -5.219  1.00 86.50 62  A 1
ATOM 521  C  CG  . TYR A 1 62  ? -5.149  3.265   -4.567  1.00 83.50 62  A 1
ATOM 522  C  CD1 . TYR A 1 62  ? -4.845  4.532   -4.073  1.00 81.00 62  A 1
ATOM 523  C  CD2 . TYR A 1 62  ? -6.416  2.766   -4.438  1.00 82.50 62  A 1
ATOM 524  C  CE1 . TYR A 1 62  ? -5.842  5.288   -3.504  1.00 72.50 62  A 1
ATOM 525  C  CE2 . TYR A 1 62  ? -7.403  3.514   -3.848  1.00 74.00 62  A 1
ATOM 526  C  CZ  . TYR A 1 62  ? -7.127  4.777   -3.373  1.00 67.00 62  A 1
ATOM 527  O  OH  . TYR A 1 62  ? -8.086  5.510   -2.783  1.00 59.50 62  A 1
ATOM 528  N  N   . ALA A 1 63  ? -2.424  -0.602  -5.278  1.00 89.50 63  A 1
ATOM 529  C  CA  . ALA A 1 63  ? -1.454  -1.370  -6.034  1.00 89.00 63  A 1
ATOM 530  C  C   . ALA A 1 63  ? -2.108  -1.999  -7.289  1.00 89.00 63  A 1
ATOM 531  O  O   . ALA A 1 63  ? -3.128  -2.656  -7.185  1.00 86.00 63  A 1
ATOM 532  C  CB  . ALA A 1 63  ? -0.824  -2.472  -5.134  1.00 90.00 63  A 1
ATOM 533  N  N   . GLU A 1 64  ? -1.501  -1.772  -8.398  1.00 88.50 64  A 1
ATOM 534  C  CA  . GLU A 1 64  ? -2.014  -2.271  -9.640  1.00 84.00 64  A 1
ATOM 535  C  C   . GLU A 1 64  ? -1.418  -3.658  -9.936  1.00 85.00 64  A 1
ATOM 536  O  O   . GLU A 1 64  ? -0.235  -3.780  -10.243 1.00 76.00 64  A 1
ATOM 537  C  CB  . GLU A 1 64  ? -1.688  -1.321  -10.803 1.00 75.00 64  A 1
ATOM 538  C  CG  . GLU A 1 64  ? -2.264  0.083   -10.620 1.00 71.00 64  A 1
ATOM 539  C  CD  . GLU A 1 64  ? -1.882  1.048   -11.700 1.00 74.00 64  A 1
ATOM 540  O  OE1 . GLU A 1 64  ? -1.259  0.617   -12.705 1.00 70.50 64  A 1
ATOM 541  O  OE2 . GLU A 1 64  ? -2.177  2.224   -11.556 1.00 72.00 64  A 1
ATOM 542  N  N   . LEU A 1 65  ? -2.237  -4.716  -9.882  1.00 77.50 65  A 1
ATOM 543  C  CA  . LEU A 1 65  ? -1.786  -6.100  -10.012 1.00 73.00 65  A 1
ATOM 544  C  C   . LEU A 1 65  ? -2.686  -6.879  -11.009 1.00 67.00 65  A 1
ATOM 545  O  O   . LEU A 1 65  ? -3.325  -7.832  -10.606 1.00 52.00 65  A 1
ATOM 546  C  CB  . LEU A 1 65  ? -1.780  -6.788  -8.644  1.00 69.00 65  A 1
ATOM 547  C  CG  . LEU A 1 65  ? -1.025  -6.070  -7.544  1.00 80.00 65  A 1
ATOM 548  C  CD1 . LEU A 1 65  ? -1.253  -6.817  -6.217  1.00 81.00 65  A 1
ATOM 549  C  CD2 . LEU A 1 65  ? 0.451   -6.007  -7.871  1.00 80.00 65  A 1
ATOM 550  N  N   . PRO A 1 66  ? -2.710  -6.477  -12.194 1.00 69.00 66  A 1
ATOM 551  C  CA  . PRO A 1 66  ? -3.558  -7.156  -13.189 1.00 59.00 66  A 1
ATOM 552  C  C   . PRO A 1 66  ? -3.093  -8.623  -13.461 1.00 57.00 66  A 1
ATOM 553  O  O   . PRO A 1 66  ? -1.906  -8.831  -13.641 1.00 57.00 66  A 1
ATOM 554  C  CB  . PRO A 1 66  ? -3.448  -6.312  -14.454 1.00 53.50 66  A 1
ATOM 555  C  CG  . PRO A 1 66  ? -2.102  -5.603  -14.331 1.00 57.50 66  A 1
ATOM 556  C  CD  . PRO A 1 66  ? -1.943  -5.336  -12.886 1.00 56.75 66  A 1
ATOM 557  N  N   . GLY A 1 67  ? -4.007  -9.546  -13.416 1.00 66.50 67  A 1
ATOM 558  C  CA  . GLY A 1 67  ? -3.703  -10.983 -13.686 1.00 52.75 67  A 1
ATOM 559  C  C   . GLY A 1 67  ? -3.143  -11.734 -12.491 1.00 54.00 67  A 1
ATOM 560  O  O   . GLY A 1 67  ? -2.844  -12.941 -12.645 1.00 55.75 67  A 1
ATOM 561  N  N   . VAL A 1 68  ? -3.000  -11.102 -11.388 1.00 72.50 68  A 1
ATOM 562  C  CA  . VAL A 1 68  ? -2.412  -11.730 -10.208 1.00 66.00 68  A 1
ATOM 563  C  C   . VAL A 1 68  ? -3.547  -12.324 -9.377  1.00 63.25 68  A 1
ATOM 564  O  O   . VAL A 1 68  ? -4.627  -11.710 -9.237  1.00 52.75 68  A 1
ATOM 565  C  CB  . VAL A 1 68  ? -1.601  -10.705 -9.354  1.00 64.50 68  A 1
ATOM 566  C  CG1 . VAL A 1 68  ? -1.123  -11.356 -8.039  1.00 68.00 68  A 1
ATOM 567  C  CG2 . VAL A 1 68  ? -0.427  -10.136 -10.131 1.00 71.00 68  A 1
ATOM 568  N  N   . LYS A 1 69  ? -3.282  -13.508 -8.773  1.00 63.75 69  A 1
ATOM 569  C  CA  . LYS A 1 69  ? -4.304  -14.227 -7.996  1.00 52.25 69  A 1
ATOM 570  C  C   . LYS A 1 69  ? -4.189  -13.708 -6.532  1.00 52.00 69  A 1
ATOM 571  O  O   . LYS A 1 69  ? -3.145  -13.237 -6.089  1.00 49.50 69  A 1
ATOM 572  C  CB  . LYS A 1 69  ? -4.104  -15.742 -8.055  1.00 46.50 69  A 1
ATOM 573  C  CG  . LYS A 1 69  ? -4.221  -16.268 -9.432  1.00 45.00 69  A 1
ATOM 574  C  CD  . LYS A 1 69  ? -3.909  -17.764 -9.431  1.00 49.00 69  A 1
ATOM 575  C  CE  . LYS A 1 69  ? -3.933  -18.350 -10.869 1.00 45.00 69  A 1
ATOM 576  N  NZ  . LYS A 1 69  ? -3.520  -19.737 -10.853 1.00 45.75 69  A 1
ATOM 577  N  N   . LYS A 1 70  ? -5.285  -13.918 -5.753  1.00 58.25 70  A 1
ATOM 578  C  CA  . LYS A 1 70  ? -5.297  -13.510 -4.365  1.00 46.00 70  A 1
ATOM 579  C  C   . LYS A 1 70  ? -4.274  -14.238 -3.503  1.00 49.50 70  A 1
ATOM 580  O  O   . LYS A 1 70  ? -3.684  -13.619 -2.593  1.00 46.00 70  A 1
ATOM 581  C  CB  . LYS A 1 70  ? -6.717  -13.748 -3.764  1.00 40.25 70  A 1
ATOM 582  C  CG  . LYS A 1 70  ? -7.778  -12.802 -4.274  1.00 47.50 70  A 1
ATOM 583  C  CD  . LYS A 1 70  ? -9.115  -13.063 -3.579  1.00 49.25 70  A 1
ATOM 584  C  CE  . LYS A 1 70  ? -10.189 -12.138 -4.103  1.00 43.25 70  A 1
ATOM 585  N  NZ  . LYS A 1 70  ? -11.485 -12.377 -3.454  1.00 40.25 70  A 1
ATOM 586  N  N   . ASN A 1 71  ? -4.039  -15.515 -3.758  1.00 65.00 71  A 1
ATOM 587  C  CA  . ASN A 1 71  ? -3.126  -16.281 -2.972  1.00 52.25 71  A 1
ATOM 588  C  C   . ASN A 1 71  ? -1.636  -16.002 -3.315  1.00 52.75 71  A 1
ATOM 589  O  O   . ASN A 1 71  ? -0.744  -16.600 -2.703  1.00 46.00 71  A 1
ATOM 590  C  CB  . ASN A 1 71  ? -3.376  -17.758 -3.110  1.00 49.50 71  A 1
ATOM 591  C  CG  . ASN A 1 71  ? -3.246  -18.345 -4.585  1.00 50.00 71  A 1
ATOM 592  O  OD1 . ASN A 1 71  ? -3.245  -17.494 -5.531  1.00 51.25 71  A 1
ATOM 593  N  ND2 . ASN A 1 71  ? -3.015  -19.538 -4.718  1.00 53.00 71  A 1
ATOM 594  N  N   . GLN A 1 72  ? -1.390  -15.190 -4.270  1.00 70.00 72  A 1
ATOM 595  C  CA  . GLN A 1 72  ? -0.047  -14.817 -4.661  1.00 58.25 72  A 1
ATOM 596  C  C   . GLN A 1 72  ? 0.428   -13.494 -4.015  1.00 61.25 72  A 1
ATOM 597  O  O   . GLN A 1 72  ? 1.541   -13.070 -4.228  1.00 52.25 72  A 1
ATOM 598  C  CB  . GLN A 1 72  ? 0.040   -14.633 -6.179  1.00 53.50 72  A 1
ATOM 599  C  CG  . GLN A 1 72  ? -0.118  -15.994 -6.946  1.00 51.25 72  A 1
ATOM 600  C  CD  . GLN A 1 72  ? -0.215  -15.792 -8.438  1.00 52.75 72  A 1
ATOM 601  O  OE1 . GLN A 1 72  ? -0.746  -14.813 -8.897  1.00 55.75 72  A 1
ATOM 602  N  NE2 . GLN A 1 72  ? 0.363   -16.730 -9.183  1.00 50.50 72  A 1
ATOM 603  N  N   . ILE A 1 73  ? -0.443  -12.857 -3.237  1.00 60.25 73  A 1
ATOM 604  C  CA  . ILE A 1 73  ? -0.174  -11.558 -2.620  1.00 57.75 73  A 1
ATOM 605  C  C   . ILE A 1 73  ? 0.076   -11.729 -1.143  1.00 53.50 73  A 1
ATOM 606  O  O   . ILE A 1 73  ? -0.752  -12.299 -0.423  1.00 49.00 73  A 1
ATOM 607  C  CB  . ILE A 1 73  ? -1.329  -10.575 -2.829  1.00 59.50 73  A 1
ATOM 608  C  CG1 . ILE A 1 73  ? -1.629  -10.478 -4.334  1.00 64.50 73  A 1
ATOM 609  C  CG2 . ILE A 1 73  ? -1.002  -9.242  -2.230  1.00 63.75 73  A 1
ATOM 610  C  CD1 . ILE A 1 73  ? -2.884  -9.615  -4.625  1.00 63.25 73  A 1
ATOM 611  N  N   . ASP A 1 74  ? 1.232   -11.257 -0.640  1.00 58.25 74  A 1
ATOM 612  C  CA  . ASP A 1 74  ? 1.566   -11.273 0.773   1.00 47.00 74  A 1
ATOM 613  C  C   . ASP A 1 74  ? 1.766   -9.836  1.238   1.00 54.75 74  A 1
ATOM 614  O  O   . ASP A 1 74  ? 2.392   -9.014  0.542   1.00 48.75 74  A 1
ATOM 615  C  CB  . ASP A 1 74  ? 2.860   -12.075 1.037   1.00 48.25 74  A 1
ATOM 616  C  CG  . ASP A 1 74  ? 2.645   -13.567 0.726   1.00 46.00 74  A 1
ATOM 617  O  OD1 . ASP A 1 74  ? 1.628   -14.142 1.145   1.00 47.25 74  A 1
ATOM 618  O  OD2 . ASP A 1 74  ? 3.531   -14.172 0.079   1.00 44.75 74  A 1
ATOM 619  N  N   . ILE A 1 75  ? 1.232   -9.557  2.450   1.00 65.00 75  A 1
ATOM 620  C  CA  . ILE A 1 75  ? 1.358   -8.229  2.995   1.00 51.25 75  A 1
ATOM 621  C  C   . ILE A 1 75  ? 1.927   -8.312  4.429   1.00 56.75 75  A 1
ATOM 622  O  O   . ILE A 1 75  ? 1.402   -9.065  5.249   1.00 48.75 75  A 1
ATOM 623  C  CB  . ILE A 1 75  ? -0.020  -7.507  3.046   1.00 56.25 75  A 1
ATOM 624  C  CG1 . ILE A 1 75  ? -0.616  -7.418  1.644   1.00 61.25 75  A 1
ATOM 625  C  CG2 . ILE A 1 75  ? 0.127   -6.101  3.627   1.00 61.25 75  A 1
ATOM 626  C  CD1 . ILE A 1 75  ? -2.068  -6.901  1.606   1.00 65.50 75  A 1
ATOM 627  N  N   . HIS A 1 76  ? 2.977   -7.587  4.691   1.00 63.25 76  A 1
ATOM 628  C  CA  . HIS A 1 76  ? 3.613   -7.538  5.997   1.00 53.50 76  A 1
ATOM 629  C  C   . HIS A 1 76  ? 3.521   -6.088  6.526   1.00 60.25 76  A 1
ATOM 630  O  O   . HIS A 1 76  ? 4.000   -5.155  5.848   1.00 41.50 76  A 1
ATOM 631  C  CB  . HIS A 1 76  ? 5.094   -7.997  5.909   1.00 41.50 76  A 1
ATOM 632  C  CG  . HIS A 1 76  ? 5.786   -7.967  7.224   1.00 47.75 76  A 1
ATOM 633  N  ND1 . HIS A 1 76  ? 7.130   -7.651  7.366   1.00 45.00 76  A 1
ATOM 634  C  CD2 . HIS A 1 76  ? 5.346   -8.305  8.477   1.00 48.75 76  A 1
ATOM 635  C  CE1 . HIS A 1 76  ? 7.464   -7.755  8.683   1.00 45.50 76  A 1
ATOM 636  N  NE2 . HIS A 1 76  ? 6.365   -8.166  9.365   1.00 44.50 76  A 1
ATOM 637  N  N   . ILE A 1 77  ? 2.949   -5.943  7.714   1.00 43.50 77  A 1
ATOM 638  C  CA  . ILE A 1 77  ? 2.707   -4.618  8.255   1.00 39.50 77  A 1
ATOM 639  C  C   . ILE A 1 77  ? 3.545   -4.374  9.505   1.00 41.50 77  A 1
ATOM 640  O  O   . ILE A 1 77  ? 3.547   -5.199  10.390  1.00 38.75 77  A 1
ATOM 641  C  CB  . ILE A 1 77  ? 1.222   -4.399  8.603   1.00 41.75 77  A 1
ATOM 642  C  CG1 . ILE A 1 77  ? 0.342   -4.678  7.373   1.00 38.00 77  A 1
ATOM 643  C  CG2 . ILE A 1 77  ? 0.986   -2.989  9.126   1.00 36.25 77  A 1
ATOM 644  C  CD1 . ILE A 1 77  ? -1.153  -4.553  7.650   1.00 36.25 77  A 1
ATOM 645  N  N   . LEU A 1 78  ? 4.222   -3.270  9.607   1.00 32.50 78  A 1
ATOM 646  C  CA  . LEU A 1 78  ? 4.881   -2.777  10.794  1.00 33.00 78  A 1
ATOM 647  C  C   . LEU A 1 78  ? 4.189   -1.479  11.231  1.00 33.50 78  A 1
ATOM 648  O  O   . LEU A 1 78  ? 3.234   -1.014  10.569  1.00 33.25 78  A 1
ATOM 649  C  CB  . LEU A 1 78  ? 6.383   -2.551  10.523  1.00 33.75 78  A 1
ATOM 650  C  CG  . LEU A 1 78  ? 7.214   -3.769  10.180  1.00 34.25 78  A 1
ATOM 651  C  CD1 . LEU A 1 78  ? 8.634   -3.396  9.826   1.00 32.50 78  A 1
ATOM 652  C  CD2 . LEU A 1 78  ? 7.183   -4.807  11.300  1.00 33.00 78  A 1
ATOM 653  N  N   . GLU A 1 79  ? 4.665   -0.878  12.356  1.00 37.50 79  A 1
ATOM 654  C  CA  . GLU A 1 79  ? 4.031   0.343   12.862  1.00 31.88 79  A 1
ATOM 655  C  C   . GLU A 1 79  ? 4.152   1.517   11.881  1.00 30.88 79  A 1
ATOM 656  O  O   . GLU A 1 79  ? 3.209   2.328   11.804  1.00 28.12 79  A 1
ATOM 657  C  CB  . GLU A 1 79  ? 4.622   0.734   14.208  1.00 30.25 79  A 1
ATOM 658  C  CG  . GLU A 1 79  ? 4.122   -0.119  15.336  1.00 31.62 79  A 1
ATOM 659  C  CD  . GLU A 1 79  ? 4.549   0.423   16.716  1.00 31.00 79  A 1
ATOM 660  O  OE1 . GLU A 1 79  ? 5.551   1.198   16.750  1.00 32.50 79  A 1
ATOM 661  O  OE2 . GLU A 1 79  ? 3.890   0.085   17.716  1.00 31.00 79  A 1
ATOM 662  N  N   . ARG A 1 80  ? 5.254   1.622   11.179  1.00 36.00 80  A 1
ATOM 663  C  CA  . ARG A 1 80  ? 5.515   2.760   10.310  1.00 45.50 80  A 1
ATOM 664  C  C   . ARG A 1 80  ? 5.777   2.372   8.833   1.00 45.00 80  A 1
ATOM 665  O  O   . ARG A 1 80  ? 6.256   3.189   8.070   1.00 41.00 80  A 1
ATOM 666  C  CB  . ARG A 1 80  ? 6.683   3.606   10.793  1.00 42.25 80  A 1
ATOM 667  C  CG  . ARG A 1 80  ? 6.340   4.372   12.063  1.00 38.75 80  A 1
ATOM 668  C  CD  . ARG A 1 80  ? 7.497   5.336   12.454  1.00 37.75 80  A 1
ATOM 669  N  NE  . ARG A 1 80  ? 7.178   6.130   13.664  1.00 35.25 80  A 1
ATOM 670  C  CZ  . ARG A 1 80  ? 6.630   7.290   13.606  1.00 35.00 80  A 1
ATOM 671  N  NH1 . ARG A 1 80  ? 6.355   7.913   12.491  1.00 38.75 80  A 1
ATOM 672  N  NH2 . ARG A 1 80  ? 6.410   7.900   14.748  1.00 32.00 80  A 1
ATOM 673  N  N   . SER A 1 81  ? 5.478   1.092   8.510   1.00 44.25 81  A 1
ATOM 674  C  CA  . SER A 1 81  ? 5.711   0.676   7.120   1.00 41.75 81  A 1
ATOM 675  C  C   . SER A 1 81  ? 4.913   -0.581  6.770   1.00 39.25 81  A 1
ATOM 676  O  O   . SER A 1 81  ? 4.528   -1.340  7.661   1.00 38.25 81  A 1
ATOM 677  C  CB  . SER A 1 81  ? 7.190   0.471   6.805   1.00 45.25 81  A 1
ATOM 678  O  OG  . SER A 1 81  ? 7.654   -0.663  7.559   1.00 41.50 81  A 1
ATOM 679  N  N   . ILE A 1 82  ? 4.687   -0.816  5.467   1.00 40.25 82  A 1
ATOM 680  C  CA  . ILE A 1 82  ? 4.147   -2.066  4.994   1.00 38.75 82  A 1
ATOM 681  C  C   . ILE A 1 82  ? 4.970   -2.577  3.841   1.00 37.75 82  A 1
ATOM 682  O  O   . ILE A 1 82  ? 5.624   -1.809  3.121   1.00 47.00 82  A 1
ATOM 683  C  CB  . ILE A 1 82  ? 2.668   -1.952  4.528   1.00 52.00 82  A 1
ATOM 684  C  CG1 . ILE A 1 82  ? 2.572   -1.024  3.342   1.00 55.75 82  A 1
ATOM 685  C  CG2 . ILE A 1 82  ? 1.774   -1.528  5.680   1.00 56.25 82  A 1
ATOM 686  C  CD1 . ILE A 1 82  ? 1.242   -1.140  2.611   1.00 52.00 82  A 1
ATOM 687  N  N   . THR A 1 83  ? 4.995   -3.922  3.656   1.00 58.25 83  A 1
ATOM 688  C  CA  . THR A 1 83  ? 5.661   -4.538  2.531   1.00 55.00 83  A 1
ATOM 689  C  C   . THR A 1 83  ? 4.667   -5.403  1.743   1.00 61.75 83  A 1
ATOM 690  O  O   . THR A 1 83  ? 4.026   -6.276  2.298   1.00 62.00 83  A 1
ATOM 691  C  CB  . THR A 1 83  ? 6.837   -5.418  3.030   1.00 61.00 83  A 1
ATOM 692  O  OG1 . THR A 1 83  ? 7.761   -4.601  3.717   1.00 67.00 83  A 1
ATOM 693  C  CG2 . THR A 1 83  ? 7.540   -6.094  1.857   1.00 63.75 83  A 1
ATOM 694  N  N   . ILE A 1 84  ? 4.579   -5.132  0.477   1.00 47.50 84  A 1
ATOM 695  C  CA  . ILE A 1 84  ? 3.690   -5.898  -0.427  1.00 52.25 84  A 1
ATOM 696  C  C   . ILE A 1 84  ? 4.557   -6.764  -1.305  1.00 55.50 84  A 1
ATOM 697  O  O   . ILE A 1 84  ? 5.449   -6.261  -2.000  1.00 60.50 84  A 1
ATOM 698  C  CB  . ILE A 1 84  ? 2.827   -4.939  -1.292  1.00 69.00 84  A 1
ATOM 699  C  CG1 . ILE A 1 84  ? 2.004   -4.056  -0.370  1.00 71.00 84  A 1
ATOM 700  C  CG2 . ILE A 1 84  ? 1.934   -5.781  -2.204  1.00 69.50 84  A 1
ATOM 701  C  CD1 . ILE A 1 84  ? 1.281   -2.906  -1.156  1.00 71.50 84  A 1
ATOM 702  N  N   . THR A 1 85  ? 4.312   -8.103  -1.299  1.00 57.00 85  A 1
ATOM 703  C  CA  . THR A 1 85  ? 5.114   -9.021  -2.086  1.00 57.50 85  A 1
ATOM 704  C  C   . THR A 1 85  ? 4.178   -9.857  -2.985  1.00 61.75 85  A 1
ATOM 705  O  O   . THR A 1 85  ? 3.145   -10.370 -2.545  1.00 59.50 85  A 1
ATOM 706  C  CB  . THR A 1 85  ? 5.936   -9.949  -1.209  1.00 61.75 85  A 1
ATOM 707  O  OG1 . THR A 1 85  ? 6.748   -9.181  -0.363  1.00 63.25 85  A 1
ATOM 708  C  CG2 . THR A 1 85  ? 6.778   -10.915 -2.042  1.00 63.75 85  A 1
ATOM 709  N  N   . VAL A 1 86  ? 4.566   -10.009 -4.246  1.00 58.25 86  A 1
ATOM 710  C  CA  . VAL A 1 86  ? 3.808   -10.810 -5.215  1.00 56.75 86  A 1
ATOM 711  C  C   . VAL A 1 86  ? 4.721   -11.871 -5.771  1.00 57.00 86  A 1
ATOM 712  O  O   . VAL A 1 86  ? 5.814   -11.552 -6.310  1.00 58.25 86  A 1
ATOM 713  C  CB  . VAL A 1 86  ? 3.247   -9.917  -6.346  1.00 65.00 86  A 1
ATOM 714  C  CG1 . VAL A 1 86  ? 2.531   -10.804 -7.354  1.00 59.75 86  A 1
ATOM 715  C  CG2 . VAL A 1 86  ? 2.350   -8.860  -5.785  1.00 66.50 86  A 1
ATOM 716  N  N   . ASN A 1 87  ? 4.343   -13.132 -5.624  1.00 58.50 87  A 1
ATOM 717  C  CA  . ASN A 1 87  ? 5.129   -14.241 -6.168  1.00 49.75 87  A 1
ATOM 718  C  C   . ASN A 1 87  ? 4.336   -14.940 -7.246  1.00 53.50 87  A 1
ATOM 719  O  O   . ASN A 1 87  ? 3.177   -15.328 -7.051  1.00 43.25 87  A 1
ATOM 720  C  CB  . ASN A 1 87  ? 5.435   -15.245 -5.028  1.00 57.00 87  A 1
ATOM 721  C  CG  . ASN A 1 87  ? 6.382   -14.647 -4.005  1.00 54.75 87  A 1
ATOM 722  O  OD1 . ASN A 1 87  ? 7.572   -14.440 -4.274  1.00 54.25 87  A 1
ATOM 723  N  ND2 . ASN A 1 87  ? 5.884   -14.460 -2.813  1.00 59.50 87  A 1
ATOM 724  N  N   . ARG A 1 88  ? 4.993   -15.142 -8.380  1.00 60.25 88  A 1
ATOM 725  C  CA  . ARG A 1 88  ? 4.371   -15.876 -9.487  1.00 56.25 88  A 1
ATOM 726  C  C   . ARG A 1 88  ? 5.323   -16.965 -9.983  1.00 57.00 88  A 1
ATOM 727  O  O   . ARG A 1 88  ? 6.499   -16.720 -10.194 1.00 50.00 88  A 1
ATOM 728  C  CB  . ARG A 1 88  ? 4.001   -14.934 -10.670 1.00 54.75 88  A 1
ATOM 729  C  CG  . ARG A 1 88  ? 2.926   -13.952 -10.304 1.00 42.75 88  A 1
ATOM 730  C  CD  . ARG A 1 88  ? 2.496   -13.189 -11.573 1.00 41.50 88  A 1
ATOM 731  N  NE  . ARG A 1 88  ? 3.574   -12.322 -12.118 1.00 42.75 88  A 1
ATOM 732  C  CZ  . ARG A 1 88  ? 3.418   -11.585 -13.209 1.00 42.50 88  A 1
ATOM 733  N  NH1 . ARG A 1 88  ? 2.312   -11.602 -13.874 1.00 42.00 88  A 1
ATOM 734  N  NH2 . ARG A 1 88  ? 4.465   -10.880 -13.581 1.00 39.25 88  A 1
ATOM 735  N  N   . SER A 1 89  ? 4.847   -18.153 -10.143 1.00 59.00 89  A 1
ATOM 736  C  CA  . SER A 1 89  ? 5.655   -19.253 -10.608 1.00 50.00 89  A 1
ATOM 737  C  C   . SER A 1 89  ? 4.836   -20.170 -11.547 1.00 46.50 89  A 1
ATOM 738  O  O   . SER A 1 89  ? 3.611   -20.391 -11.361 1.00 41.50 89  A 1
ATOM 739  C  CB  . SER A 1 89  ? 6.283   -20.030 -9.426  1.00 47.75 89  A 1
ATOM 740  O  OG  . SER A 1 89  ? 5.220   -20.706 -8.691  1.00 39.00 89  A 1
ATOM 741  N  N   . GLU A 1 90  ? 5.503   -20.791 -12.521 1.00 60.50 90  A 1
ATOM 742  C  CA  . GLU A 1 90  ? 4.918   -21.642 -13.480 1.00 55.75 90  A 1
ATOM 743  C  C   . GLU A 1 90  ? 5.942   -22.658 -13.995 1.00 49.50 90  A 1
ATOM 744  O  O   . GLU A 1 90  ? 7.125   -22.262 -14.189 1.00 46.25 90  A 1
ATOM 745  C  CB  . GLU A 1 90  ? 4.303   -20.908 -14.675 1.00 54.00 90  A 1
ATOM 746  C  CG  . GLU A 1 90  ? 3.398   -21.707 -15.546 1.00 47.00 90  A 1
ATOM 747  C  CD  . GLU A 1 90  ? 2.660   -20.891 -16.591 1.00 46.75 90  A 1
ATOM 748  O  OE1 . GLU A 1 90  ? 2.716   -19.648 -16.480 1.00 46.75 90  A 1
ATOM 749  O  OE2 . GLU A 1 90  ? 1.993   -21.477 -17.375 1.00 44.50 90  A 1
ATOM 750  N  N   . SER A 1 91  ? 5.601   -23.961 -14.165 1.00 65.00 91  A 1
ATOM 751  C  CA  . SER A 1 91  ? 6.522   -24.992 -14.502 1.00 61.25 91  A 1
ATOM 752  C  C   . SER A 1 91  ? 5.896   -25.868 -15.628 1.00 61.25 91  A 1
ATOM 753  O  O   . SER A 1 91  ? 4.723   -26.211 -15.611 1.00 54.75 91  A 1
ATOM 754  C  CB  . SER A 1 91  ? 6.897   -25.840 -13.355 1.00 57.75 91  A 1
ATOM 755  O  OG  . SER A 1 91  ? 7.870   -26.868 -13.632 1.00 54.00 91  A 1
ATOM 756  N  N   . GLU A 1 92  ? 6.750   -26.293 -16.599 1.00 69.50 92  A 1
ATOM 757  C  CA  . GLU A 1 92  ? 6.270   -27.225 -17.626 1.00 65.00 92  A 1
ATOM 758  C  C   . GLU A 1 92  ? 7.407   -28.113 -18.001 1.00 62.00 92  A 1
ATOM 759  O  O   . GLU A 1 92  ? 8.626   -27.739 -18.021 1.00 54.25 92  A 1
ATOM 760  C  CB  . GLU A 1 92  ? 5.865   -26.336 -18.888 1.00 63.00 92  A 1
ATOM 761  C  CG  . GLU A 1 92  ? 5.354   -27.160 -20.082 1.00 55.75 92  A 1
ATOM 762  C  CD  . GLU A 1 92  ? 4.930   -26.353 -21.237 1.00 55.75 92  A 1
ATOM 763  O  OE1 . GLU A 1 92  ? 5.043   -25.139 -21.233 1.00 55.00 92  A 1
ATOM 764  O  OE2 . GLU A 1 92  ? 4.528   -26.962 -22.235 1.00 54.75 92  A 1
ATOM 765  N  N   . THR A 1 93  ? 7.038   -29.371 -18.228 1.00 70.50 93  A 1
ATOM 766  C  CA  . THR A 1 93  ? 8.063   -30.419 -18.607 1.00 69.00 93  A 1
ATOM 767  C  C   . THR A 1 93  ? 7.725   -30.982 -19.971 1.00 69.00 93  A 1
ATOM 768  O  O   . THR A 1 93  ? 6.538   -31.379 -20.238 1.00 66.00 93  A 1
ATOM 769  C  CB  . THR A 1 93  ? 8.053   -31.537 -17.541 1.00 67.00 93  A 1
ATOM 770  O  OG1 . THR A 1 93  ? 8.371   -30.981 -16.276 1.00 64.00 93  A 1
ATOM 771  C  CG2 . THR A 1 93  ? 9.050   -32.545 -17.901 1.00 63.00 93  A 1
ATOM 772  N  N   . ILE A 1 94  ? 8.729   -31.079 -20.841 1.00 70.50 94  A 1
ATOM 773  C  CA  . ILE A 1 94  ? 8.554   -31.649 -22.142 1.00 68.50 94  A 1
ATOM 774  C  C   . ILE A 1 94  ? 9.523   -32.823 -22.344 1.00 68.50 94  A 1
ATOM 775  O  O   . ILE A 1 94  ? 10.708  -32.699 -22.082 1.00 65.00 94  A 1
ATOM 776  C  CB  . ILE A 1 94  ? 8.866   -30.647 -23.276 1.00 67.00 94  A 1
ATOM 777  C  CG1 . ILE A 1 94  ? 7.908   -29.412 -23.104 1.00 64.00 94  A 1
ATOM 778  C  CG2 . ILE A 1 94  ? 8.806   -31.204 -24.606 1.00 64.00 94  A 1
ATOM 779  C  CD1 . ILE A 1 94  ? 8.201   -28.278 -24.106 1.00 61.25 94  A 1
ATOM 780  N  N   . GLN A 1 95  ? 9.000   -33.946 -22.616 1.00 70.00 95  A 1
ATOM 781  C  CA  . GLN A 1 95  ? 9.759   -35.214 -22.840 1.00 68.50 95  A 1
ATOM 782  C  C   . GLN A 1 95  ? 9.626   -35.742 -24.266 1.00 67.50 95  A 1
ATOM 783  O  O   . GLN A 1 95  ? 8.555   -35.731 -24.876 1.00 61.75 95  A 1
ATOM 784  C  CB  . GLN A 1 95  ? 9.372   -36.312 -21.874 1.00 66.00 95  A 1
ATOM 785  C  CG  . GLN A 1 95  ? 9.797   -36.079 -20.466 1.00 59.75 95  A 1
ATOM 786  C  CD  . GLN A 1 95  ? 9.324   -37.088 -19.499 1.00 59.00 95  A 1
ATOM 787  O  OE1 . GLN A 1 95  ? 8.231   -37.563 -19.484 1.00 57.00 95  A 1
ATOM 788  N  NE2 . GLN A 1 95  ? 10.210  -37.492 -18.518 1.00 54.00 95  A 1
ATOM 789  N  N   . ASN A 1 96  ? 10.739  -36.269 -24.922 1.00 71.00 96  A 1
ATOM 790  C  CA  . ASN A 1 96  ? 10.765  -36.840 -26.232 1.00 67.00 96  A 1
ATOM 791  C  C   . ASN A 1 96  ? 11.436  -38.245 -26.036 1.00 67.50 96  A 1
ATOM 792  O  O   . ASN A 1 96  ? 12.671  -38.292 -25.914 1.00 63.25 96  A 1
ATOM 793  C  CB  . ASN A 1 96  ? 11.514  -35.932 -27.218 1.00 66.50 96  A 1
ATOM 794  C  CG  . ASN A 1 96  ? 11.395  -36.443 -28.601 1.00 63.75 96  A 1
ATOM 795  O  OD1 . ASN A 1 96  ? 11.321  -37.683 -28.915 1.00 61.75 96  A 1
ATOM 796  N  ND2 . ASN A 1 96  ? 11.432  -35.531 -29.621 1.00 61.25 96  A 1
ATOM 797  N  N   . ASP A 1 97  ? 10.683  -39.300 -26.118 1.00 68.00 97  A 1
ATOM 798  C  CA  . ASP A 1 97  ? 11.146  -40.737 -25.961 1.00 67.00 97  A 1
ATOM 799  C  C   . ASP A 1 97  ? 12.114  -41.181 -27.120 1.00 66.00 97  A 1
ATOM 800  O  O   . ASP A 1 97  ? 12.944  -41.924 -26.914 1.00 62.50 97  A 1
ATOM 801  C  CB  . ASP A 1 97  ? 10.004  -41.680 -25.750 1.00 63.25 97  A 1
ATOM 802  C  CG  . ASP A 1 97  ? 9.239   -41.543 -24.503 1.00 59.50 97  A 1
ATOM 803  O  OD1 . ASP A 1 97  ? 9.794   -40.911 -23.519 1.00 58.25 97  A 1
ATOM 804  O  OD2 . ASP A 1 97  ? 8.078   -41.753 -24.397 1.00 57.75 97  A 1
ATOM 805  N  N   . LYS A 1 98  ? 11.880  -40.526 -28.265 1.00 67.50 98  A 1
ATOM 806  C  CA  . LYS A 1 98  ? 12.699  -40.842 -29.469 1.00 65.50 98  A 1
ATOM 807  C  C   . LYS A 1 98  ? 14.133  -40.250 -29.279 1.00 64.00 98  A 1
ATOM 808  O  O   . LYS A 1 98  ? 15.109  -40.949 -29.539 1.00 59.75 98  A 1
ATOM 809  C  CB  . LYS A 1 98  ? 12.048  -40.292 -30.653 1.00 64.00 98  A 1
ATOM 810  C  CG  . LYS A 1 98  ? 12.669  -40.809 -31.920 1.00 60.50 98  A 1
ATOM 811  C  CD  . LYS A 1 98  ? 11.978  -40.312 -33.218 1.00 58.50 98  A 1
ATOM 812  C  CE  . LYS A 1 98  ? 12.602  -40.803 -34.490 1.00 54.25 98  A 1
ATOM 813  N  NZ  . LYS A 1 98  ? 11.895  -40.308 -35.675 1.00 52.00 98  A 1
ATOM 814  N  N   . ALA A 1 99  ? 14.183  -39.078 -28.984 1.00 64.50 99  A 1
ATOM 815  C  CA  . ALA A 1 99  ? 15.562  -38.502 -28.867 1.00 63.75 99  A 1
ATOM 816  C  C   . ALA A 1 99  ? 16.005  -38.456 -27.371 1.00 63.25 99  A 1
ATOM 817  O  O   . ALA A 1 99  ? 17.119  -38.019 -27.094 1.00 60.50 99  A 1
ATOM 818  C  CB  . ALA A 1 99  ? 15.313  -36.957 -29.277 1.00 64.00 99  A 1
ATOM 819  N  N   . LYS A 1 100 ? 15.203  -39.185 -26.485 1.00 68.00 100 A 1
ATOM 820  C  CA  . LYS A 1 100 ? 15.576  -39.269 -25.090 1.00 65.00 100 A 1
ATOM 821  C  C   . LYS A 1 100 ? 15.952  -37.822 -24.505 1.00 64.00 100 A 1
ATOM 822  O  O   . LYS A 1 100 ? 16.987  -37.757 -23.796 1.00 59.00 100 A 1
ATOM 823  C  CB  . LYS A 1 100 ? 16.632  -40.209 -24.762 1.00 63.00 100 A 1
ATOM 824  C  CG  . LYS A 1 100 ? 16.239  -41.674 -25.238 1.00 60.25 100 A 1
ATOM 825  C  CD  . LYS A 1 100 ? 17.386  -42.690 -24.904 1.00 59.75 100 A 1
ATOM 826  C  CE  . LYS A 1 100 ? 16.987  -44.181 -25.349 1.00 55.75 100 A 1
ATOM 827  N  NZ  . LYS A 1 100 ? 18.087  -45.049 -24.982 1.00 54.25 100 A 1
ATOM 828  N  N   . SER A 1 101 ? 15.133  -36.960 -24.766 1.00 67.50 101 A 1
ATOM 829  C  CA  . SER A 1 101 ? 15.523  -35.731 -24.467 1.00 65.50 101 A 1
ATOM 830  C  C   . SER A 1 101 ? 14.499  -35.267 -23.257 1.00 65.00 101 A 1
ATOM 831  O  O   . SER A 1 101 ? 13.300  -35.737 -23.168 1.00 61.25 101 A 1
ATOM 832  C  CB  . SER A 1 101 ? 15.398  -34.677 -25.476 1.00 64.00 101 A 1
ATOM 833  O  OG  . SER A 1 101 ? 14.132  -34.441 -26.012 1.00 59.00 101 A 1
ATOM 834  N  N   . TYR A 1 102 ? 14.987  -34.483 -22.355 1.00 68.00 102 A 1
ATOM 835  C  CA  . TYR A 1 102 ? 14.188  -33.977 -21.208 1.00 65.50 102 A 1
ATOM 836  C  C   . TYR A 1 102 ? 14.394  -32.512 -21.039 1.00 64.50 102 A 1
ATOM 837  O  O   . TYR A 1 102 ? 15.498  -32.000 -20.748 1.00 59.50 102 A 1
ATOM 838  C  CB  . TYR A 1 102 ? 14.577  -34.728 -19.898 1.00 62.00 102 A 1
ATOM 839  C  CG  . TYR A 1 102 ? 13.818  -34.283 -18.624 1.00 57.00 102 A 1
ATOM 840  C  CD1 . TYR A 1 102 ? 12.668  -35.078 -18.288 1.00 56.25 102 A 1
ATOM 841  C  CD2 . TYR A 1 102 ? 14.395  -33.447 -17.781 1.00 55.00 102 A 1
ATOM 842  C  CE1 . TYR A 1 102 ? 12.072  -34.721 -17.121 1.00 52.00 102 A 1
ATOM 843  C  CE2 . TYR A 1 102 ? 13.698  -32.958 -16.635 1.00 49.75 102 A 1
ATOM 844  C  CZ  . TYR A 1 102 ? 12.548  -33.712 -16.284 1.00 47.50 102 A 1
ATOM 845  O  OH  . TYR A 1 102 ? 11.894  -33.437 -15.197 1.00 44.75 102 A 1
ATOM 846  N  N   . THR A 1 103 ? 13.360  -31.669 -21.094 1.00 67.50 103 A 1
ATOM 847  C  CA  . THR A 1 103 ? 13.420  -30.260 -20.966 1.00 65.00 103 A 1
ATOM 848  C  C   . THR A 1 103 ? 12.383  -29.866 -19.910 1.00 64.50 103 A 1
ATOM 849  O  O   . THR A 1 103 ? 11.261  -30.229 -20.009 1.00 60.50 103 A 1
ATOM 850  C  CB  . THR A 1 103 ? 13.175  -29.538 -22.274 1.00 64.00 103 A 1
ATOM 851  O  OG1 . THR A 1 103 ? 14.047  -30.114 -23.341 1.00 59.75 103 A 1
ATOM 852  C  CG2 . THR A 1 103 ? 13.310  -28.083 -22.130 1.00 58.50 103 A 1
ATOM 853  N  N   . LYS A 1 104 ? 12.887  -29.095 -18.884 1.00 67.50 104 A 1
ATOM 854  C  CA  . LYS A 1 104 ? 12.023  -28.538 -17.866 1.00 63.00 104 A 1
ATOM 855  C  C   . LYS A 1 104 ? 12.073  -27.043 -17.982 1.00 63.00 104 A 1
ATOM 856  O  O   . LYS A 1 104 ? 13.198  -26.472 -17.850 1.00 57.75 104 A 1
ATOM 857  C  CB  . LYS A 1 104 ? 12.450  -29.080 -16.488 1.00 60.25 104 A 1
ATOM 858  C  CG  . LYS A 1 104 ? 11.564  -28.611 -15.366 1.00 55.00 104 A 1
ATOM 859  C  CD  . LYS A 1 104 ? 11.897  -29.265 -14.014 1.00 55.50 104 A 1
ATOM 860  C  CE  . LYS A 1 104 ? 10.917  -29.003 -12.933 1.00 50.75 104 A 1
ATOM 861  N  NZ  . LYS A 1 104 ? 11.378  -29.533 -11.615 1.00 49.00 104 A 1
ATOM 862  N  N   . ILE A 1 105 ? 10.999  -26.398 -18.132 1.00 63.25 105 A 1
ATOM 863  C  CA  . ILE A 1 105 ? 10.871  -25.004 -18.252 1.00 61.25 105 A 1
ATOM 864  C  C   . ILE A 1 105 ? 10.246  -24.457 -16.983 1.00 59.50 105 A 1
ATOM 865  O  O   . ILE A 1 105 ? 9.166   -24.890 -16.588 1.00 55.50 105 A 1
ATOM 866  C  CB  . ILE A 1 105 ? 10.120  -24.507 -19.501 1.00 59.00 105 A 1
ATOM 867  C  CG1 . ILE A 1 105 ? 10.798  -25.023 -20.747 1.00 55.00 105 A 1
ATOM 868  C  CG2 . ILE A 1 105 ? 10.021  -23.019 -19.512 1.00 55.00 105 A 1
ATOM 869  C  CD1 . ILE A 1 105 ? 9.981   -24.737 -21.991 1.00 52.00 105 A 1
ATOM 870  N  N   . HIS A 1 106 ? 10.947  -23.523 -16.342 1.00 59.00 106 A 1
ATOM 871  C  CA  . HIS A 1 106 ? 10.423  -22.990 -15.142 1.00 56.75 106 A 1
ATOM 872  C  C   . HIS A 1 106 ? 10.449  -21.400 -15.128 1.00 54.25 106 A 1
ATOM 873  O  O   . HIS A 1 106 ? 11.447  -20.839 -15.489 1.00 48.50 106 A 1
ATOM 874  C  CB  . HIS A 1 106 ? 11.144  -23.458 -13.869 1.00 53.00 106 A 1
ATOM 875  C  CG  . HIS A 1 106 ? 10.669  -22.862 -12.565 1.00 50.00 106 A 1
ATOM 876  N  ND1 . HIS A 1 106 ? 9.580   -23.336 -11.897 1.00 48.00 106 A 1
ATOM 877  C  CD2 . HIS A 1 106 ? 11.178  -21.887 -11.828 1.00 47.75 106 A 1
ATOM 878  C  CE1 . HIS A 1 106 ? 9.392   -22.646 -10.806 1.00 45.50 106 A 1
ATOM 879  N  NE2 . HIS A 1 106 ? 10.365  -21.715 -10.701 1.00 44.25 106 A 1
ATOM 880  N  N   . GLU A 1 107 ? 9.358   -20.762 -14.755 1.00 56.75 107 A 1
ATOM 881  C  CA  . GLU A 1 107 ? 9.272   -19.277 -14.690 1.00 52.75 107 A 1
ATOM 882  C  C   . GLU A 1 107 ? 9.023   -18.903 -13.263 1.00 50.75 107 A 1
ATOM 883  O  O   . GLU A 1 107 ? 8.076   -19.415 -12.633 1.00 43.75 107 A 1
ATOM 884  C  CB  . GLU A 1 107 ? 8.232   -18.782 -15.635 1.00 51.25 107 A 1
ATOM 885  C  CG  . GLU A 1 107 ? 8.021   -17.252 -15.561 1.00 47.25 107 A 1
ATOM 886  C  CD  . GLU A 1 107 ? 6.867   -16.768 -16.387 1.00 46.00 107 A 1
ATOM 887  O  OE1 . GLU A 1 107 ? 6.156   -17.630 -17.017 1.00 40.25 107 A 1
ATOM 888  O  OE2 . GLU A 1 107 ? 6.678   -15.563 -16.381 1.00 39.25 107 A 1
ATOM 889  N  N   . TYR A 1 108 ? 9.835   -18.000 -12.706 1.00 48.50 108 A 1
ATOM 890  C  CA  . TYR A 1 108 ? 9.626   -17.503 -11.364 1.00 45.00 108 A 1
ATOM 891  C  C   . TYR A 1 108 ? 9.810   -15.999 -11.429 1.00 45.25 108 A 1
ATOM 892  O  O   . TYR A 1 108 ? 10.754  -15.457 -11.938 1.00 41.75 108 A 1
ATOM 893  C  CB  . TYR A 1 108 ? 10.640  -18.110 -10.423 1.00 43.75 108 A 1
ATOM 894  C  CG  . TYR A 1 108 ? 10.606  -17.527 -9.008  1.00 41.50 108 A 1
ATOM 895  C  CD1 . TYR A 1 108 ? 11.511  -16.526 -8.641  1.00 42.25 108 A 1
ATOM 896  C  CD2 . TYR A 1 108 ? 9.670   -18.016 -8.142  1.00 41.25 108 A 1
ATOM 897  C  CE1 . TYR A 1 108 ? 11.429  -16.013 -7.351  1.00 37.25 108 A 1
ATOM 898  C  CE2 . TYR A 1 108 ? 9.623   -17.484 -6.848  1.00 35.75 108 A 1
ATOM 899  C  CZ  . TYR A 1 108 ? 10.478  -16.494 -6.447  1.00 35.25 108 A 1
ATOM 900  O  OH  . TYR A 1 108 ? 10.439  -16.007 -5.212  1.00 35.50 108 A 1
ATOM 901  N  N   . GLU A 1 109 ? 8.867   -15.329 -10.793 1.00 50.00 109 A 1
ATOM 902  C  CA  . GLU A 1 109 ? 8.875   -13.880 -10.682 1.00 45.00 109 A 1
ATOM 903  C  C   . GLU A 1 109 ? 8.451   -13.431 -9.309  1.00 45.00 109 A 1
ATOM 904  O  O   . GLU A 1 109 ? 7.511   -13.886 -8.709  1.00 39.00 109 A 1
ATOM 905  C  CB  . GLU A 1 109 ? 7.938   -13.246 -11.760 1.00 46.00 109 A 1
ATOM 906  C  CG  . GLU A 1 109 ? 7.918   -11.745 -11.791 1.00 40.25 109 A 1
ATOM 907  C  CD  . GLU A 1 109 ? 7.001   -11.199 -12.829 1.00 38.75 109 A 1
ATOM 908  O  OE1 . GLU A 1 109 ? 6.941   -11.797 -13.941 1.00 39.00 109 A 1
ATOM 909  O  OE2 . GLU A 1 109 ? 6.338   -10.196 -12.562 1.00 38.75 109 A 1
ATOM 910  N  N   . LYS A 1 110 ? 9.246   -12.541 -8.751  1.00 48.50 110 A 1
ATOM 911  C  CA  . LYS A 1 110 ? 8.988   -11.954 -7.435  1.00 42.50 110 A 1
ATOM 912  C  C   . LYS A 1 110 ? 9.042   -10.426 -7.446  1.00 45.75 110 A 1
ATOM 913  O  O   . LYS A 1 110 ? 10.058  -9.882  -7.941  1.00 42.25 110 A 1
ATOM 914  C  CB  . LYS A 1 110 ? 9.943   -12.513 -6.379  1.00 44.75 110 A 1
ATOM 915  C  CG  . LYS A 1 110 ? 9.710   -12.002 -4.995  1.00 40.50 110 A 1
ATOM 916  C  CD  . LYS A 1 110 ? 10.744  -12.569 -4.010  1.00 36.25 110 A 1
ATOM 917  C  CE  . LYS A 1 110 ? 10.485  -12.080 -2.595  1.00 34.75 110 A 1
ATOM 918  N  NZ  . LYS A 1 110 ? 11.477  -12.605 -1.662  1.00 34.50 110 A 1
ATOM 919  N  N   . ALA A 1 111 ? 8.102   -9.814  -6.970  1.00 46.00 111 A 1
ATOM 920  C  CA  . ALA A 1 111 ? 8.075   -8.358  -6.879  1.00 47.00 111 A 1
ATOM 921  C  C   . ALA A 1 111 ? 7.756   -7.934  -5.448  1.00 50.50 111 A 1
ATOM 922  O  O   . ALA A 1 111 ? 6.813   -8.487  -4.816  1.00 51.25 111 A 1
ATOM 923  C  CB  . ALA A 1 111 ? 7.072   -7.726  -7.840  1.00 46.00 111 A 1
ATOM 924  N  N   . SER A 1 112 ? 8.456   -6.964  -4.896  1.00 50.00 112 A 1
ATOM 925  C  CA  . SER A 1 112 ? 8.243   -6.543  -3.504  1.00 44.75 112 A 1
ATOM 926  C  C   . SER A 1 112 ? 8.505   -5.042  -3.368  1.00 57.00 112 A 1
ATOM 927  O  O   . SER A 1 112 ? 9.490   -4.531  -3.919  1.00 56.25 112 A 1
ATOM 928  C  CB  . SER A 1 112 ? 9.181   -7.342  -2.563  1.00 49.50 112 A 1
ATOM 929  O  OG  . SER A 1 112 ? 8.998   -6.905  -1.211  1.00 41.25 112 A 1
ATOM 930  N  N   . ARG A 1 113 ? 7.649   -4.404  -2.627  1.00 40.75 113 A 1
ATOM 931  C  CA  . ARG A 1 113 ? 7.809   -2.985  -2.317  1.00 33.50 113 A 1
ATOM 932  C  C   . ARG A 1 113 ? 7.527   -2.716  -0.866  1.00 47.50 113 A 1
ATOM 933  O  O   . ARG A 1 113 ? 6.534   -3.185  -0.313  1.00 42.00 113 A 1
ATOM 934  C  CB  . ARG A 1 113 ? 6.874   -2.123  -3.201  1.00 47.00 113 A 1
ATOM 935  C  CG  . ARG A 1 113 ? 7.306   -2.029  -4.625  1.00 41.50 113 A 1
ATOM 936  C  CD  . ARG A 1 113 ? 6.479   -1.010  -5.376  1.00 38.25 113 A 1
ATOM 937  N  NE  . ARG A 1 113 ? 6.660   0.325   -4.809  1.00 36.50 113 A 1
ATOM 938  C  CZ  . ARG A 1 113 ? 6.106   1.451   -5.302  1.00 35.50 113 A 1
ATOM 939  N  NH1 . ARG A 1 113 ? 5.292   1.407   -6.323  1.00 38.25 113 A 1
ATOM 940  N  NH2 . ARG A 1 113 ? 6.363   2.590   -4.708  1.00 35.00 113 A 1
ATOM 941  N  N   . THR A 1 114 ? 8.388   -1.978  -0.237  1.00 40.50 114 A 1
ATOM 942  C  CA  . THR A 1 114 ? 8.228   -1.549  1.129   1.00 48.75 114 A 1
ATOM 943  C  C   . THR A 1 114 ? 7.926   -0.048  1.174   1.00 54.25 114 A 1
ATOM 944  O  O   . THR A 1 114 ? 8.679   0.741   0.584   1.00 55.00 114 A 1
ATOM 945  C  CB  . THR A 1 114 ? 9.442   -1.839  1.988   1.00 58.25 114 A 1
ATOM 946  O  OG1 . THR A 1 114 ? 9.700   -3.245  1.967   1.00 56.25 114 A 1
ATOM 947  C  CG2 . THR A 1 114 ? 9.206   -1.404  3.424   1.00 55.75 114 A 1
ATOM 948  N  N   . ILE A 1 115 ? 6.868   0.332   1.835   1.00 48.75 115 A 1
ATOM 949  C  CA  . ILE A 1 115 ? 6.398   1.705   1.875   1.00 44.25 115 A 1
ATOM 950  C  C   . ILE A 1 115 ? 6.448   2.247   3.276   1.00 48.50 115 A 1
ATOM 951  O  O   . ILE A 1 115 ? 5.754   1.767   4.154   1.00 48.75 115 A 1
ATOM 952  C  CB  . ILE A 1 115 ? 4.958   1.837   1.322   1.00 55.50 115 A 1
ATOM 953  C  CG1 . ILE A 1 115 ? 4.876   1.234   -0.079  1.00 58.50 115 A 1
ATOM 954  C  CG2 . ILE A 1 115 ? 4.501   3.276   1.332   1.00 55.00 115 A 1
ATOM 955  C  CD1 . ILE A 1 115 ? 3.449   0.986   -0.536  1.00 54.75 115 A 1
ATOM 956  N  N   . PRO A 1 116 ? 7.312   3.214   3.576   1.00 47.00 116 A 1
ATOM 957  C  CA  . PRO A 1 116 ? 7.416   3.789   4.906   1.00 50.50 116 A 1
ATOM 958  C  C   . PRO A 1 116 ? 6.408   4.908   5.120   1.00 47.00 116 A 1
ATOM 959  O  O   . PRO A 1 116 ? 5.946   5.593   4.219   1.00 44.75 116 A 1
ATOM 960  C  CB  . PRO A 1 116 ? 8.824   4.366   4.912   1.00 52.25 116 A 1
ATOM 961  C  CG  . PRO A 1 116 ? 9.110   4.788   3.485   1.00 51.50 116 A 1
ATOM 962  C  CD  . PRO A 1 116 ? 8.361   3.761   2.643   1.00 46.00 116 A 1
ATOM 963  N  N   . PHE A 1 117 ? 6.056   5.117   6.403   1.00 44.25 117 A 1
ATOM 964  C  CA  . PHE A 1 117 ? 5.173   6.182   6.814   1.00 47.25 117 A 1
ATOM 965  C  C   . PHE A 1 117 ? 5.775   6.975   7.947   1.00 36.00 117 A 1
ATOM 966  O  O   . PHE A 1 117 ? 6.531   6.465   8.752   1.00 39.75 117 A 1
ATOM 967  C  CB  . PHE A 1 117 ? 3.817   5.599   7.296   1.00 49.50 117 A 1
ATOM 968  C  CG  . PHE A 1 117 ? 3.140   4.727   6.281   1.00 50.75 117 A 1
ATOM 969  C  CD1 . PHE A 1 117 ? 3.109   3.349   6.491   1.00 46.25 117 A 1
ATOM 970  C  CD2 . PHE A 1 117 ? 2.567   5.257   5.145   1.00 52.25 117 A 1
ATOM 971  C  CE1 . PHE A 1 117 ? 2.490   2.539   5.535   1.00 44.25 117 A 1
ATOM 972  C  CE2 . PHE A 1 117 ? 1.933   4.465   4.221   1.00 51.25 117 A 1
ATOM 973  C  CZ  . PHE A 1 117 ? 1.914   3.109   4.400   1.00 55.50 117 A 1
ATOM 974  N  N   . TYR A 1 118 ? 5.417   8.239   8.056   1.00 52.00 118 A 1
ATOM 975  C  CA  . TYR A 1 118 ? 5.924   9.109   9.078   1.00 47.50 118 A 1
ATOM 976  C  C   . TYR A 1 118 ? 4.996   9.168   10.306  1.00 38.00 118 A 1
ATOM 977  O  O   . TYR A 1 118 ? 5.364   9.729   11.363  1.00 34.00 118 A 1
ATOM 978  C  CB  . TYR A 1 118 ? 6.190   10.513  8.580   1.00 42.25 118 A 1
ATOM 979  C  CG  . TYR A 1 118 ? 7.510   10.624  7.835   1.00 39.25 118 A 1
ATOM 980  C  CD1 . TYR A 1 118 ? 7.621   10.175  6.520   1.00 38.75 118 A 1
ATOM 981  C  CD2 . TYR A 1 118 ? 8.607   11.142  8.450   1.00 37.25 118 A 1
ATOM 982  C  CE1 . TYR A 1 118 ? 8.830   10.237  5.852   1.00 34.25 118 A 1
ATOM 983  C  CE2 . TYR A 1 118 ? 9.831   11.251  7.808   1.00 32.75 118 A 1
ATOM 984  C  CZ  . TYR A 1 118 ? 9.940   10.752  6.496   1.00 34.50 118 A 1
ATOM 985  O  OH  . TYR A 1 118 ? 11.128  10.813  5.846   1.00 35.75 118 A 1
ATOM 986  N  N   . HIS A 1 119 ? 3.862   8.573   10.239  1.00 46.00 119 A 1
ATOM 987  C  CA  . HIS A 1 119 ? 2.893   8.509   11.333  1.00 36.75 119 A 1
ATOM 988  C  C   . HIS A 1 119 ? 2.552   7.059   11.585  1.00 34.50 119 A 1
ATOM 989  O  O   . HIS A 1 119 ? 2.276   6.322   10.642  1.00 40.50 119 A 1
ATOM 990  C  CB  . HIS A 1 119 ? 1.612   9.310   10.995  1.00 36.00 119 A 1
ATOM 991  C  CG  . HIS A 1 119 ? 0.699   9.502   12.196  1.00 37.00 119 A 1
ATOM 992  N  ND1 . HIS A 1 119 ? 0.695   10.642  12.945  1.00 34.50 119 A 1
ATOM 993  C  CD2 . HIS A 1 119 ? -0.212  8.681   12.704  1.00 38.00 119 A 1
ATOM 994  C  CE1 . HIS A 1 119 ? -0.221  10.483  13.918  1.00 36.00 119 A 1
ATOM 995  N  NE2 . HIS A 1 119 ? -0.800  9.319   13.803  1.00 38.00 119 A 1
ATOM 996  N  N   . PRO A 1 120 ? 2.586   6.602   12.852  1.00 32.00 120 A 1
ATOM 997  C  CA  . PRO A 1 120 ? 2.292   5.216   13.196  1.00 37.50 120 A 1
ATOM 998  C  C   . PRO A 1 120 ? 0.856   4.842   12.807  1.00 31.62 120 A 1
ATOM 999  O  O   . PRO A 1 120 ? -0.028  5.699   12.836  1.00 30.25 120 A 1
ATOM 1000 C  CB  . PRO A 1 120 ? 2.490   5.119   14.697  1.00 42.00 120 A 1
ATOM 1001 C  CG  . PRO A 1 120 ? 3.394   6.272   15.042  1.00 50.50 120 A 1
ATOM 1002 C  CD  . PRO A 1 120 ? 3.019   7.367   14.083  1.00 50.50 120 A 1
ATOM 1003 N  N   . ILE A 1 121 ? 0.651   3.561   12.443  1.00 68.00 121 A 1
ATOM 1004 C  CA  . ILE A 1 121 ? -0.640  3.067   12.023  1.00 60.25 121 A 1
ATOM 1005 C  C   . ILE A 1 121 ? -1.163  2.010   13.000  1.00 55.00 121 A 1
ATOM 1006 O  O   . ILE A 1 121 ? -0.454  1.502   13.834  1.00 52.00 121 A 1
ATOM 1007 C  CB  . ILE A 1 121 ? -0.625  2.499   10.614  1.00 61.25 121 A 1
ATOM 1008 C  CG1 . ILE A 1 121 ? 0.294   1.285   10.547  1.00 74.50 121 A 1
ATOM 1009 C  CG2 . ILE A 1 121 ? -0.170  3.565   9.610   1.00 73.50 121 A 1
ATOM 1010 C  CD1 . ILE A 1 121 ? 0.293   0.579   9.202   1.00 76.00 121 A 1
ATOM 1011 N  N   . GLN A 1 122 ? -2.467  1.719   12.920  1.00 68.00 122 A 1
ATOM 1012 C  CA  . GLN A 1 122 ? -3.086  0.668   13.696  1.00 51.25 122 A 1
ATOM 1013 C  C   . GLN A 1 122 ? -3.252  -0.580  12.811  1.00 54.00 122 A 1
ATOM 1014 O  O   . GLN A 1 122 ? -4.145  -0.599  11.950  1.00 43.00 122 A 1
ATOM 1015 C  CB  . GLN A 1 122 ? -4.468  1.100   14.201  1.00 39.00 122 A 1
ATOM 1016 C  CG  . GLN A 1 122 ? -4.432  2.313   15.141  1.00 40.75 122 A 1
ATOM 1017 C  CD  . GLN A 1 122 ? -5.757  2.705   15.679  1.00 51.25 122 A 1
ATOM 1018 O  OE1 . GLN A 1 122 ? -6.534  1.885   16.107  1.00 56.25 122 A 1
ATOM 1019 N  NE2 . GLN A 1 122 ? -6.074  3.992   15.648  1.00 56.25 122 A 1
ATOM 1020 N  N   . SER A 1 123 ? -2.421  -1.594  13.122  1.00 66.50 123 A 1
ATOM 1021 C  CA  . SER A 1 123 ? -2.383  -2.794  12.250  1.00 53.50 123 A 1
ATOM 1022 C  C   . SER A 1 123 ? -3.659  -3.630  12.363  1.00 53.00 123 A 1
ATOM 1023 O  O   . SER A 1 123 ? -4.066  -4.275  11.358  1.00 52.00 123 A 1
ATOM 1024 C  CB  . SER A 1 123 ? -1.127  -3.617  12.543  1.00 51.25 123 A 1
ATOM 1025 O  OG  . SER A 1 123 ? -1.112  -4.029  13.879  1.00 55.75 123 A 1
ATOM 1026 N  N   . LYS A 1 124 ? -4.218  -3.676  13.513  1.00 63.75 124 A 1
ATOM 1027 C  CA  . LYS A 1 124 ? -5.413  -4.509  13.748  1.00 51.25 124 A 1
ATOM 1028 C  C   . LYS A 1 124 ? -6.674  -3.985  13.041  1.00 45.50 124 A 1
ATOM 1029 O  O   . LYS A 1 124 ? -7.594  -4.711  12.706  1.00 41.50 124 A 1
ATOM 1030 C  CB  . LYS A 1 124 ? -5.739  -4.686  15.235  1.00 56.75 124 A 1
ATOM 1031 C  CG  . LYS A 1 124 ? -4.839  -5.660  15.946  1.00 55.75 124 A 1
ATOM 1032 C  CD  . LYS A 1 124 ? -5.346  -6.003  17.362  1.00 52.75 124 A 1
ATOM 1033 C  CE  . LYS A 1 124 ? -4.535  -7.088  18.035  1.00 46.00 124 A 1
ATOM 1034 N  NZ  . LYS A 1 124 ? -5.094  -7.436  19.293  1.00 42.00 124 A 1
ATOM 1035 N  N   . ASN A 1 125 ? -6.694  -2.721  12.822  1.00 81.00 125 A 1
ATOM 1036 C  CA  . ASN A 1 125 ? -7.850  -2.086  12.147  1.00 73.50 125 A 1
ATOM 1037 C  C   . ASN A 1 125 ? -7.631  -1.828  10.648  1.00 77.00 125 A 1
ATOM 1038 O  O   . ASN A 1 125 ? -8.376  -1.161  9.993   1.00 66.00 125 A 1
ATOM 1039 C  CB  . ASN A 1 125 ? -8.204  -0.781  12.863  1.00 65.50 125 A 1
ATOM 1040 C  CG  . ASN A 1 125 ? -8.703  -0.982  14.271  1.00 61.75 125 A 1
ATOM 1041 O  OD1 . ASN A 1 125 ? -9.325  -2.017  14.583  1.00 61.00 125 A 1
ATOM 1042 N  ND2 . ASN A 1 125 ? -8.446  -0.066  15.146  1.00 62.00 125 A 1
ATOM 1043 N  N   . ALA A 1 126 ? -6.528  -2.416  10.112  1.00 84.50 126 A 1
ATOM 1044 C  CA  . ALA A 1 126 ? -6.247  -2.264  8.685   1.00 82.50 126 A 1
ATOM 1045 C  C   . ALA A 1 126 ? -7.203  -3.100  7.813   1.00 81.00 126 A 1
ATOM 1046 O  O   . ALA A 1 126 ? -7.629  -4.212  8.242   1.00 73.00 126 A 1
ATOM 1047 C  CB  . ALA A 1 126 ? -4.778  -2.680  8.377   1.00 84.50 126 A 1
ATOM 1048 N  N   . LYS A 1 127 ? -7.522  -2.623  6.664   1.00 84.50 127 A 1
ATOM 1049 C  CA  . LYS A 1 127 ? -8.438  -3.301  5.757   1.00 77.00 127 A 1
ATOM 1050 C  C   . LYS A 1 127 ? -7.815  -3.422  4.399   1.00 81.00 127 A 1
ATOM 1051 O  O   . LYS A 1 127 ? -7.062  -2.513  3.956   1.00 74.50 127 A 1
ATOM 1052 C  CB  . LYS A 1 127 ? -9.757  -2.567  5.677   1.00 67.00 127 A 1
ATOM 1053 C  CG  . LYS A 1 127 ? -10.552 -2.474  6.967   1.00 69.00 127 A 1
ATOM 1054 C  CD  . LYS A 1 127 ? -11.819 -1.662  6.782   1.00 69.00 127 A 1
ATOM 1055 C  CE  . LYS A 1 127 ? -12.569 -1.531  8.133   1.00 61.75 127 A 1
ATOM 1056 N  NZ  . LYS A 1 127 ? -13.796 -0.686  7.970   1.00 57.00 127 A 1
ATOM 1057 N  N   . ALA A 1 128 ? -8.103  -4.501  3.718   1.00 90.50 128 A 1
ATOM 1058 C  CA  . ALA A 1 128 ? -7.558  -4.727  2.361   1.00 89.00 128 A 1
ATOM 1059 C  C   . ALA A 1 128 ? -8.640  -5.244  1.420   1.00 89.50 128 A 1
ATOM 1060 O  O   . ALA A 1 128 ? -9.488  -6.069  1.809   1.00 84.00 128 A 1
ATOM 1061 C  CB  . ALA A 1 128 ? -6.373  -5.693  2.386   1.00 86.50 128 A 1
ATOM 1062 N  N   . LYS A 1 129 ? -8.674  -4.811  0.225   1.00 91.50 129 A 1
ATOM 1063 C  CA  . LYS A 1 129 ? -9.575  -5.255  -0.812  1.00 89.00 129 A 1
ATOM 1064 C  C   . LYS A 1 129 ? -8.832  -5.525  -2.080  1.00 91.00 129 A 1
ATOM 1065 O  O   . LYS A 1 129 ? -7.912  -4.727  -2.469  1.00 87.00 129 A 1
ATOM 1066 C  CB  . LYS A 1 129 ? -10.697 -4.215  -1.077  1.00 82.00 129 A 1
ATOM 1067 C  CG  . LYS A 1 129 ? -11.541 -3.869  0.099   1.00 75.00 129 A 1
ATOM 1068 C  CD  . LYS A 1 129 ? -12.502 -2.723  -0.209  1.00 72.00 129 A 1
ATOM 1069 C  CE  . LYS A 1 129 ? -13.271 -2.296  1.028   1.00 63.00 129 A 1
ATOM 1070 N  NZ  . LYS A 1 129 ? -14.137 -1.138  0.731   1.00 57.50 129 A 1
ATOM 1071 N  N   . TYR A 1 130 ? -9.136  -6.633  -2.784  1.00 91.50 130 A 1
ATOM 1072 C  CA  . TYR A 1 130 ? -8.503  -6.951  -4.066  1.00 90.50 130 A 1
ATOM 1073 C  C   . TYR A 1 130 ? -9.578  -7.291  -5.093  1.00 88.50 130 A 1
ATOM 1074 O  O   . TYR A 1 130 ? -10.269 -8.327  -4.909  1.00 79.50 130 A 1
ATOM 1075 C  CB  . TYR A 1 130 ? -7.501  -8.059  -3.955  1.00 90.00 130 A 1
ATOM 1076 C  CG  . TYR A 1 130 ? -6.796  -8.370  -5.271  1.00 91.00 130 A 1
ATOM 1077 C  CD1 . TYR A 1 130 ? -6.095  -7.367  -5.939  1.00 88.50 130 A 1
ATOM 1078 C  CD2 . TYR A 1 130 ? -6.852  -9.634  -5.771  1.00 88.50 130 A 1
ATOM 1079 C  CE1 . TYR A 1 130 ? -5.473  -7.678  -7.129  1.00 86.50 130 A 1
ATOM 1080 C  CE2 . TYR A 1 130 ? -6.241  -9.923  -6.983  1.00 86.50 130 A 1
ATOM 1081 C  CZ  . TYR A 1 130 ? -5.510  -8.920  -7.649  1.00 88.00 130 A 1
ATOM 1082 O  OH  . TYR A 1 130 ? -4.878  -9.203  -8.834  1.00 86.50 130 A 1
ATOM 1083 N  N   . ARG A 1 131 ? -9.737  -6.474  -6.068  1.00 88.50 131 A 1
ATOM 1084 C  CA  . ARG A 1 131 ? -10.791 -6.665  -7.052  1.00 86.50 131 A 1
ATOM 1085 C  C   . ARG A 1 131 ? -10.361 -6.164  -8.437  1.00 86.00 131 A 1
ATOM 1086 O  O   . ARG A 1 131 ? -9.820  -5.031  -8.545  1.00 80.00 131 A 1
ATOM 1087 C  CB  . ARG A 1 131 ? -12.065 -5.947  -6.614  1.00 80.00 131 A 1
ATOM 1088 C  CG  . ARG A 1 131 ? -13.247 -6.118  -7.552  1.00 72.50 131 A 1
ATOM 1089 C  CD  . ARG A 1 131 ? -14.077 -7.254  -7.131  1.00 69.00 131 A 1
ATOM 1090 N  NE  . ARG A 1 131 ? -15.293 -7.408  -7.994  1.00 61.75 131 A 1
ATOM 1091 C  CZ  . ARG A 1 131 ? -16.260 -8.304  -7.843  1.00 56.25 131 A 1
ATOM 1092 N  NH1 . ARG A 1 131 ? -16.158 -9.131  -6.820  1.00 55.00 131 A 1
ATOM 1093 N  NH2 . ARG A 1 131 ? -17.245 -8.291  -8.703  1.00 48.75 131 A 1
ATOM 1094 N  N   . ASP A 1 132 ? -10.545 -6.994  -9.451  1.00 88.00 132 A 1
ATOM 1095 C  CA  . ASP A 1 132 ? -10.302 -6.573  -10.828 1.00 84.00 132 A 1
ATOM 1096 C  C   . ASP A 1 132 ? -8.859  -6.069  -11.053 1.00 83.00 132 A 1
ATOM 1097 O  O   . ASP A 1 132 ? -8.619  -5.167  -11.823 1.00 78.00 132 A 1
ATOM 1098 C  CB  . ASP A 1 132 ? -11.296 -5.534  -11.299 1.00 76.50 132 A 1
ATOM 1099 C  CG  . ASP A 1 132 ? -12.708 -6.029  -11.266 1.00 70.00 132 A 1
ATOM 1100 O  OD1 . ASP A 1 132 ? -12.930 -7.219  -11.544 1.00 64.50 132 A 1
ATOM 1101 O  OD2 . ASP A 1 132 ? -13.603 -5.226  -10.953 1.00 66.50 132 A 1
ATOM 1102 N  N   . GLY A 1 133 ? -7.904  -6.744  -10.375 1.00 91.50 133 A 1
ATOM 1103 C  CA  . GLY A 1 133 ? -6.492  -6.382  -10.555 1.00 89.50 133 A 1
ATOM 1104 C  C   . GLY A 1 133 ? -6.021  -5.182  -9.746  1.00 90.00 133 A 1
ATOM 1105 O  O   . GLY A 1 133 ? -4.872  -4.730  -9.889  1.00 86.50 133 A 1
ATOM 1106 N  N   . LEU A 1 134 ? -6.875  -4.655  -8.818  1.00 91.00 134 A 1
ATOM 1107 C  CA  . LEU A 1 134 ? -6.504  -3.519  -8.002  1.00 88.00 134 A 1
ATOM 1108 C  C   . LEU A 1 134 ? -6.553  -3.877  -6.538  1.00 88.50 134 A 1
ATOM 1109 O  O   . LEU A 1 134 ? -7.563  -4.311  -5.989  1.00 81.00 134 A 1
ATOM 1110 C  CB  . LEU A 1 134 ? -7.433  -2.323  -8.269  1.00 85.50 134 A 1
ATOM 1111 C  CG  . LEU A 1 134 ? -7.120  -1.058  -7.480  1.00 87.00 134 A 1
ATOM 1112 C  CD1 . LEU A 1 134 ? -5.771  -0.469  -7.880  1.00 82.50 134 A 1
ATOM 1113 C  CD2 . LEU A 1 134 ? -8.239  -0.038  -7.664  1.00 81.00 134 A 1
ATOM 1114 N  N   . LEU A 1 135 ? -5.432  -3.745  -5.850  1.00 92.00 135 A 1
ATOM 1115 C  CA  . LEU A 1 135 ? -5.320  -3.983  -4.410  1.00 91.00 135 A 1
ATOM 1116 C  C   . LEU A 1 135 ? -5.413  -2.634  -3.691  1.00 91.50 135 A 1
ATOM 1117 O  O   . LEU A 1 135 ? -4.662  -1.689  -3.968  1.00 89.50 135 A 1
ATOM 1118 C  CB  . LEU A 1 135 ? -3.994  -4.662  -4.066  1.00 92.00 135 A 1
ATOM 1119 C  CG  . LEU A 1 135 ? -3.695  -4.850  -2.572  1.00 94.50 135 A 1
ATOM 1120 C  CD1 . LEU A 1 135 ? -4.688  -5.791  -1.947  1.00 92.00 135 A 1
ATOM 1121 C  CD2 . LEU A 1 135 ? -2.265  -5.354  -2.388  1.00 91.50 135 A 1
ATOM 1122 N  N   . THR A 1 136 ? -6.354  -2.568  -2.775  1.00 94.00 136 A 1
ATOM 1123 C  CA  . THR A 1 136 ? -6.562  -1.351  -1.989  1.00 93.00 136 A 1
ATOM 1124 C  C   . THR A 1 136 ? -6.375  -1.675  -0.496  1.00 94.00 136 A 1
ATOM 1125 O  O   . THR A 1 136 ? -6.998  -2.612  0.033   1.00 91.50 136 A 1
ATOM 1126 C  CB  . THR A 1 136 ? -7.967  -0.755  -2.203  1.00 90.50 136 A 1
ATOM 1127 O  OG1 . THR A 1 136 ? -8.141  -0.493  -3.578  1.00 87.00 136 A 1
ATOM 1128 C  CG2 . THR A 1 136 ? -8.143  0.518   -1.413  1.00 86.00 136 A 1
ATOM 1129 N  N   . ILE A 1 137 ? -5.500  -0.951  0.184   1.00 94.00 137 A 1
ATOM 1130 C  CA  . ILE A 1 137 ? -5.227  -1.145  1.607   1.00 93.50 137 A 1
ATOM 1131 C  C   . ILE A 1 137 ? -5.498  0.166   2.330   1.00 93.50 137 A 1
ATOM 1132 O  O   . ILE A 1 137 ? -4.961  1.211   1.961   1.00 91.50 137 A 1
ATOM 1133 C  CB  . ILE A 1 137 ? -3.753  -1.586  1.832   1.00 93.50 137 A 1
ATOM 1134 C  CG1 . ILE A 1 137 ? -3.471  -2.880  1.046   1.00 92.00 137 A 1
ATOM 1135 C  CG2 . ILE A 1 137 ? -3.530  -1.813  3.323   1.00 92.00 137 A 1
ATOM 1136 C  CD1 . ILE A 1 137 ? -2.011  -3.266  1.069   1.00 90.00 137 A 1
ATOM 1137 N  N   . ILE A 1 138 ? -6.277  0.072   3.403   1.00 94.00 138 A 1
ATOM 1138 C  CA  . ILE A 1 138 ? -6.569  1.219   4.225   1.00 91.50 138 A 1
ATOM 1139 C  C   . ILE A 1 138 ? -5.935  1.066   5.594   1.00 93.00 138 A 1
ATOM 1140 O  O   . ILE A 1 138 ? -6.197  0.061   6.308   1.00 89.50 138 A 1
ATOM 1141 C  CB  . ILE A 1 138 ? -8.077  1.409   4.361   1.00 85.00 138 A 1
ATOM 1142 C  CG1 . ILE A 1 138 ? -8.729  1.658   2.987   1.00 82.50 138 A 1
ATOM 1143 C  CG2 . ILE A 1 138 ? -8.417  2.566   5.308   1.00 80.00 138 A 1
ATOM 1144 C  CD1 . ILE A 1 138 ? -10.246 1.713   2.989   1.00 83.00 138 A 1
ATOM 1145 N  N   . LEU A 1 139 ? -5.137  1.991   5.987   1.00 92.00 139 A 1
ATOM 1146 C  CA  . LEU A 1 139 ? -4.398  1.925   7.257   1.00 88.50 139 A 1
ATOM 1147 C  C   . LEU A 1 139 ? -4.727  3.125   8.116   1.00 90.00 139 A 1
ATOM 1148 O  O   . LEU A 1 139 ? -4.226  4.256   7.897   1.00 86.00 139 A 1
ATOM 1149 C  CB  . LEU A 1 139 ? -2.852  1.914   6.979   1.00 92.50 139 A 1
ATOM 1150 C  CG  . LEU A 1 139 ? -2.366  0.798   6.060   1.00 94.00 139 A 1
ATOM 1151 C  CD1 . LEU A 1 139 ? -0.884  1.007   5.747   1.00 90.00 139 A 1
ATOM 1152 C  CD2 . LEU A 1 139 ? -2.621  -0.558  6.680   1.00 90.00 139 A 1
ATOM 1153 N  N   . PRO A 1 140 ? -5.520  2.941   9.167   1.00 89.00 140 A 1
ATOM 1154 C  CA  . PRO A 1 140 ? -5.870  4.027   10.083  1.00 88.50 140 A 1
ATOM 1155 C  C   . PRO A 1 140 ? -4.627  4.412   10.898  1.00 87.50 140 A 1
ATOM 1156 O  O   . PRO A 1 140 ? -3.849  3.548   11.313  1.00 84.50 140 A 1
ATOM 1157 C  CB  . PRO A 1 140 ? -6.941  3.453   10.979  1.00 88.00 140 A 1
ATOM 1158 C  CG  . PRO A 1 140 ? -7.511  2.285   10.229  1.00 90.00 140 A 1
ATOM 1159 C  CD  . PRO A 1 140 ? -6.385  1.726   9.477   1.00 91.00 140 A 1
ATOM 1160 N  N   . LYS A 1 141 ? -4.489  5.679   11.199  1.00 83.00 141 A 1
ATOM 1161 C  CA  . LYS A 1 141 ? -3.381  6.195   12.003  1.00 79.50 141 A 1
ATOM 1162 C  C   . LYS A 1 141 ? -3.678  6.053   13.450  1.00 73.50 141 A 1
ATOM 1163 O  O   . LYS A 1 141 ? -4.854  5.976   13.878  1.00 54.00 141 A 1
ATOM 1164 C  CB  . LYS A 1 141 ? -3.107  7.656   11.669  1.00 83.00 141 A 1
ATOM 1165 C  CG  . LYS A 1 141 ? -2.702  7.912   10.231  1.00 91.00 141 A 1
ATOM 1166 C  CD  . LYS A 1 141 ? -2.482  9.431   10.009  1.00 91.50 141 A 1
ATOM 1167 C  CE  . LYS A 1 141 ? -2.065  9.699   8.566   1.00 90.00 141 A 1
ATOM 1168 N  NZ  . LYS A 1 141 ? -1.903  11.145  8.317   1.00 90.00 141 A 1
ATOM 1169 N  N   . LYS A 1 142 ? -2.654  5.970   14.326  1.00 83.50 142 A 1
ATOM 1170 C  CA  . LYS A 1 142 ? -2.856  5.944   15.769  1.00 70.00 142 A 1
ATOM 1171 C  C   . LYS A 1 142 ? -3.205  7.311   16.242  1.00 65.50 142 A 1
ATOM 1172 O  O   . LYS A 1 142 ? -2.704  8.352   15.746  1.00 53.50 142 A 1
ATOM 1173 C  CB  . LYS A 1 142 ? -1.549  5.447   16.418  1.00 74.00 142 A 1
ATOM 1174 C  CG  . LYS A 1 142 ? -1.335  3.970   16.382  1.00 65.50 142 A 1
ATOM 1175 C  CD  . LYS A 1 142 ? -0.144  3.551   17.223  1.00 63.00 142 A 1
ATOM 1176 C  CE  . LYS A 1 142 ? 0.071   2.000   17.157  1.00 58.25 142 A 1
ATOM 1177 N  NZ  . LYS A 1 142 ? 1.189   1.607   18.007  1.00 59.00 142 A 1
ATOM 1178 N  N   . SER A 1 143 ? -4.061  7.335   17.263  1.00 59.75 143 A 1
ATOM 1179 C  CA  . SER A 1 143 ? -4.471  8.619   17.870  1.00 49.25 143 A 1
ATOM 1180 C  C   . SER A 1 143 ? -3.455  9.065   18.886  1.00 47.25 143 A 1
ATOM 1181 O  O   . SER A 1 143 ? -2.705  8.204   19.418  1.00 52.25 143 A 1
ATOM 1182 C  CB  . SER A 1 143 ? -5.831  8.486   18.512  1.00 48.75 143 A 1
ATOM 1183 O  OG  . SER A 1 143 ? -5.875  7.458   19.474  1.00 44.75 143 A 1
ATOM 1184 N  N   . GLY A 1 144 ? -3.304  10.355  19.025  1.00 57.75 144 A 1
ATOM 1185 C  CA  . GLY A 1 144 ? -2.413  10.893  20.040  1.00 55.50 144 A 1
ATOM 1186 C  C   . GLY A 1 144 ? -3.091  11.169  21.357  1.00 59.00 144 A 1
ATOM 1187 O  O   . GLY A 1 144 ? -4.243  10.812  21.635  1.00 57.75 144 A 1
ATOM 1188 N  N   . LYS A 1 145 ? -2.349  11.827  22.273  1.00 67.50 145 A 1
ATOM 1189 C  CA  . LYS A 1 145 ? -2.807  12.179  23.588  1.00 55.75 145 A 1
ATOM 1190 C  C   . LYS A 1 145 ? -2.878  13.666  23.751  1.00 54.00 145 A 1
ATOM 1191 O  O   . LYS A 1 145 ? -1.971  14.381  23.294  1.00 52.00 145 A 1
ATOM 1192 C  CB  . LYS A 1 145 ? -1.929  11.458  24.638  1.00 52.75 145 A 1
ATOM 1193 C  CG  . LYS A 1 145 ? -2.371  11.814  26.123  1.00 50.75 145 A 1
ATOM 1194 C  CD  . LYS A 1 145 ? -1.389  11.201  27.135  1.00 52.00 145 A 1
ATOM 1195 C  CE  . LYS A 1 145 ? -1.860  11.565  28.593  1.00 49.25 145 A 1
ATOM 1196 N  NZ  . LYS A 1 145 ? -0.943  10.943  29.525  1.00 47.25 145 A 1
ATOM 1197 N  N   . LYS A 1 146 ? -3.927  14.195  24.400  1.00 63.75 146 A 1
ATOM 1198 C  CA  . LYS A 1 146 ? -4.066  15.604  24.603  1.00 52.75 146 A 1
ATOM 1199 C  C   . LYS A 1 146 ? -3.905  15.946  26.130  1.00 52.00 146 A 1
ATOM 1200 O  O   . LYS A 1 146 ? -4.257  15.136  26.886  1.00 48.75 146 A 1
ATOM 1201 C  CB  . LYS A 1 146 ? -5.438  16.155  24.116  1.00 51.25 146 A 1
ATOM 1202 C  CG  . LYS A 1 146 ? -5.649  16.000  22.594  1.00 50.50 146 A 1
ATOM 1203 C  CD  . LYS A 1 146 ? -6.963  16.585  22.131  1.00 52.00 146 A 1
ATOM 1204 C  CE  . LYS A 1 146 ? -7.113  16.478  20.591  1.00 49.50 146 A 1
ATOM 1205 N  NZ  . LYS A 1 146 ? -8.433  17.105  20.225  1.00 46.50 146 A 1
ATOM 1206 N  N   . LEU A 1 147 ? -3.308  17.037  26.357  1.00 62.00 147 A 1
ATOM 1207 C  CA  . LEU A 1 147 ? -3.120  17.533  27.718  1.00 58.25 147 A 1
ATOM 1208 C  C   . LEU A 1 147 ? -4.155  18.650  28.022  1.00 57.50 147 A 1
ATOM 1209 O  O   . LEU A 1 147 ? -4.479  19.454  27.165  1.00 54.75 147 A 1
ATOM 1210 C  CB  . LEU A 1 147 ? -1.743  18.029  27.966  1.00 57.00 147 A 1
ATOM 1211 C  CG  . LEU A 1 147 ? -0.527  17.028  27.732  1.00 54.25 147 A 1
ATOM 1212 C  CD1 . LEU A 1 147 ? 0.811   17.784  27.907  1.00 53.00 147 A 1
ATOM 1213 C  CD2 . LEU A 1 147 ? -0.664  15.931  28.746  1.00 53.50 147 A 1
ATOM 1214 N  N   . ASN A 1 148 ? -4.565  18.643  29.348  1.00 67.50 148 A 1
ATOM 1215 C  CA  . ASN A 1 148 ? -5.532  19.709  29.751  1.00 63.00 148 A 1
ATOM 1216 C  C   . ASN A 1 148 ? -4.776  20.664  30.662  1.00 63.00 148 A 1
ATOM 1217 O  O   . ASN A 1 148 ? -3.744  20.380  31.289  1.00 59.00 148 A 1
ATOM 1218 C  CB  . ASN A 1 148 ? -6.636  18.990  30.543  1.00 59.75 148 A 1
ATOM 1219 C  CG  . ASN A 1 148 ? -7.415  18.004  29.737  1.00 54.75 148 A 1
ATOM 1220 O  OD1 . ASN A 1 148 ? -7.932  18.332  28.607  1.00 54.25 148 A 1
ATOM 1221 N  ND2 . ASN A 1 148 ? -7.645  16.852  30.269  1.00 54.00 148 A 1
ATOM 1222 N  N   . LEU A 1 149 ? -5.238  21.958  30.627  1.00 63.75 149 A 1
ATOM 1223 C  CA  . LEU A 1 149 ? -4.651  23.041  31.499  1.00 61.75 149 A 1
ATOM 1224 C  C   . LEU A 1 149 ? -5.096  22.759  32.841  1.00 61.00 149 A 1
ATOM 1225 O  O   . LEU A 1 149 ? -6.214  22.262  33.225  1.00 59.00 149 A 1
ATOM 1226 C  CB  . LEU A 1 149 ? -5.087  24.411  30.891  1.00 61.75 149 A 1
ATOM 1227 C  CG  . LEU A 1 149 ? -4.766  24.743  29.495  1.00 58.25 149 A 1
ATOM 1228 C  CD1 . LEU A 1 149 ? -5.379  26.166  29.162  1.00 56.75 149 A 1
ATOM 1229 C  CD2 . LEU A 1 149 ? -3.199  24.792  29.380  1.00 56.25 149 A 1
ATOM 1230 N  N   . GLU A 1 150 ? -4.149  23.115  33.799  1.00 65.00 150 A 1
ATOM 1231 C  CA  . GLU A 1 150 ? -4.366  23.043  35.264  1.00 65.00 150 A 1
ATOM 1232 C  C   . GLU A 1 150 ? -4.744  24.359  35.836  1.00 63.00 150 A 1
ATOM 1233 O  O   . GLU A 1 150 ? -4.179  25.391  35.438  1.00 61.00 150 A 1
ATOM 1234 C  CB  . GLU A 1 150 ? -3.174  22.361  35.960  1.00 64.00 150 A 1
ATOM 1235 C  CG  . GLU A 1 150 ? -2.811  20.992  35.505  1.00 59.50 150 A 1
ATOM 1236 C  CD  . GLU A 1 150 ? -3.750  19.991  35.955  1.00 57.75 150 A 1
ATOM 1237 O  OE1 . GLU A 1 150 ? -4.436  20.120  36.974  1.00 56.75 150 A 1
ATOM 1238 O  OE2 . GLU A 1 150 ? -3.860  18.996  35.264  1.00 55.00 150 A 1
ATOM 1239 N  N   . ASP A 1 151 ? -5.682  24.381  36.838  1.00 63.25 151 A 1
ATOM 1240 C  CA  . ASP A 1 151 ? -6.062  25.585  37.468  1.00 62.50 151 A 1
ATOM 1241 C  C   . ASP A 1 151 ? -4.962  26.039  38.231  1.00 61.00 151 A 1
ATOM 1242 O  O   . ASP A 1 151 ? -4.696  25.658  39.278  1.00 57.50 151 A 1
ATOM 1243 C  CB  . ASP A 1 151 ? -7.322  25.339  38.409  1.00 61.25 151 A 1
ATOM 1244 C  CG  . ASP A 1 151 ? -8.582  25.092  37.528  1.00 55.75 151 A 1
ATOM 1245 O  OD1 . ASP A 1 151 ? -8.577  25.460  36.304  1.00 55.50 151 A 1
ATOM 1246 O  OD2 . ASP A 1 151 ? -9.449  24.269  37.963  1.00 54.75 151 A 1
ATOM 1247 O  OXT . ASP A 1 151 ? -4.306  26.853  37.999  1.00 54.00 151 A 1
#
