# Supplementary material for: Enhancement of heat resistance of Bacillus thermoamylovorans drives enhanced PET degradation
Source: Eng Microbiol. 2025 Dec 23;6(2):100256. doi: 10.1016/j.engmic.2025.100256 (PMC13241884; doi:10.1016/j.engmic.2025.100256)
Supplement: Supplementary file 4 [file mmc4.xlsx]

## Sheet: PeptideGroups
Confidence	Annotated Sequence	Modifications	# Protein Groups	# Proteins	# PSMs	Master Protein Accessions	Positions in Master Proteins	Master Protein Descriptions	Modifications in Master Proteins	Modifications in Master Proteins (all Sites)	# Missed Cleavages	Theo. MH+ [Da]	Abundances (Normalized): F2: Sample	Charge (by Search Engine): Sequest HT	m/z [Da] (by Search Engine): Sequest HT	RT [min] (by Search Engine): Sequest HT	DeltaM [ppm] (by Search Engine): Sequest HT
High	[K].NAQDGISLIQTAEGGLNEVHSILQR.[M]		1	1	2	WP_108898720.1	WP_108898720.1 [65-89]	MULTISPECIES: flagellin [Bacillaceae]			0	2663.37	33324440	3	888.465	12.5539	2.37
High	[R].LEHTITNLDNASENLTAAESR.[I]		1	1	8	WP_108898720.1	WP_108898720.1 [218-238]	MULTISPECIES: flagellin [Bacillaceae]			0	2299.12	1158743840	3	767.043	10.3726	-0.05
High	[R].INHNIAALNTYR.[Q]		1	1	6	WP_108898720.1	WP_108898720.1 [3-14]	MULTISPECIES: flagellin [Bacillaceae]			0	1399.74	831983712	3	467.253	9.899	0.35
High	[K].AGDDAAGLAISEK.[M]		1	1	7	WP_108898720.1	WP_108898720.1 [39-51]	MULTISPECIES: flagellin [Bacillaceae]			0	1217.6	950037888	2	609.304	10.0147	-0.58
High	[K].QLLEAGVHFGHQTR.[R]	1xGln->pyro-Glu [N-Term]	1	1	1	WP_034769810.1	WP_034769810.1 [8-21]	MULTISPECIES: 30S ribosomal protein S2 [Bacillaceae]			0	1575.8	14663389	3	525.939	10.8034	0.31
High	[K].LVANLLETAGTSR.[M]		1	1	1	WP_034766865.1	WP_034766865.1 [117-129]	MULTISPECIES: ribose-phosphate diphosphokinase [Bacillaceae]			0	1344.75	18575582	2	672.877	11.0107	-0.47
High	[K].VTEETDKVILVDHNER.[G]		1	1	1	WP_108899080.1	WP_108899080.1 [64-79]	manganese-dependent inorganic pyrophosphatase [Caldibacillus thermoamylovorans]			1	1896.97	12339570	3	632.993	9.633	-0.19
High	[K].DKSTFNTQDLFK.[G]		1	1	2	WP_108898720.1	WP_108898720.1 [126-137]	MULTISPECIES: flagellin [Bacillaceae]			1	1443.71	2.76635e+07	2	722.359	10.8892	0.03
High	[K].QAQESVKEEAER.[V]	1xGln->pyro-Glu [N-Term]	1	1	2	WP_034769810.1	WP_034769810.1 [75-86]	MULTISPECIES: 30S ribosomal protein S2 [Bacillaceae]			1	1386.65	30076404	2	693.828	9.3209	0.03
High	[K].MGIEVIGVPQSGK.[I]		1	1	1	WP_095141397.1	WP_095141397.1 [77-89]	MULTISPECIES: siderophore ABC transporter substrate-binding protein [Bacillaceae]			0	1314.71	31146732	2	657.858	11.0026	0.28
High	[R].AYGAELVLTPGPEGMK.[G]	1xOxidation [M15]	1	1	1	WP_034766914.1	WP_034766914.1 [109-124]	MULTISPECIES: cysteine synthase A [Bacillaceae]			0	1648.83	31467036	2	824.916	10.9216	0.04
High	[R].MGHAGAIISGGK.[G]	1xOxidation [M1]	1	1	2	WP_034769752.1	WP_034769752.1 [245-256]	MULTISPECIES: succinate--CoA ligase subunit alpha [Bacillaceae]			0	1114.57	13201867	2	557.787	8.8178	-0.35
High	[K].TVFVTNSSTLLPSQFAEATGRPEK.[F]		1	1	1	WP_041847962.1	WP_041847962.1 [113-136]	MULTISPECIES: 3-hydroxyacyl-CoA dehydrogenase [Bacillaceae]			0	2580.33	30830628	3	860.782	11.2841	0.74
High	[K].MGIEVIGVPQSGK.[I]	1xOxidation [M1]	1	1	1	WP_095141397.1	WP_095141397.1 [77-89]	MULTISPECIES: siderophore ABC transporter substrate-binding protein [Bacillaceae]			0	1330.7	32273690	2	665.855	10.6431	0.06
High	[R].NLNKEPVEVNDFPGFVSNR.[I]		1	1	1	WP_108898958.1	WP_108898958.1 [173-191]	3-hydroxybutyryl-CoA dehydrogenase [Caldibacillus thermoamylovorans]			1	2175.08	8.00207e+06	3	725.7	10.9893	0.85
High	[R].VVALSGGYSQAEANK.[I]		1	1	1	WP_108898089.1	WP_108898089.1 [235-249]	MULTISPECIES: fructose bisphosphate aldolase [Bacillaceae]			0	1493.76	22029894	2	747.383	9.9054	0.07
High	[K].VIIAQVNTVDPQDVLAR.[Q]		1	1	1	WP_108899080.1	WP_108899080.1 [214-230]	manganese-dependent inorganic pyrophosphatase [Caldibacillus thermoamylovorans]			0	1851.03		2	926.021	11.4869	0.53
High	[R].SAGASAQVLGK.[E]		1	1	1	WP_034767031.1	WP_034767031.1 [157-167]	MULTISPECIES: 50S ribosomal protein L2 [Bacillaceae]			0	988.542	7.71385e+06	2	494.775	9.2724	0.23
High	[K].IAEIGPDLIITSGR.[Q]		1	1	1	WP_095141397.1	WP_095141397.1 [116-129]	MULTISPECIES: siderophore ABC transporter substrate-binding protein [Bacillaceae]			0	1454.82	72251344	2	727.915	11.7234	1.27
High	[K].NALIVLVNEGK.[V]		1	1	1	WP_095141397.1	WP_095141397.1 [198-208]	MULTISPECIES: siderophore ABC transporter substrate-binding protein [Bacillaceae]			0	1169.69	120622744	2	585.348	11.2053	0.66
High	[K].NPDYLFVIDR.[T]		1	1	1	WP_095141397.1	WP_095141397.1 [252-261]	MULTISPECIES: siderophore ABC transporter substrate-binding protein [Bacillaceae]			0	1251.64	8746704	2	626.323	11.9366	0.91
High	[R].INHNIAALNTYR.[Q]	1xDeamidated [N]	1	1	1	WP_108898720.1	WP_108898720.1 [3-14]	MULTISPECIES: flagellin [Bacillaceae]			0	1400.73		2	700.868	10.1424	1.14
High	[K].ATQEEVDAAYDR.[L]		1	1	1	WP_041847962.1	WP_041847962.1 [59-70]	MULTISPECIES: 3-hydroxyacyl-CoA dehydrogenase [Bacillaceae]			0	1367.61	28247052	2	684.308	9.6635	0.55
High	[R].APYGGGVHGGLYHSQSVEAIFANQPGLK.[I]		1	1	1	WP_108898250.1	WP_108898250.1 [117-144]	MULTISPECIES: alpha-ketoacid dehydrogenase subunit beta [Bacillaceae]			0	2854.43	58444020	4	714.365	10.9701	3.78
High	[R].NLAEGLIHYGADR.[V]		1	1	1	WP_041844820.1	WP_041844820.1 [47-59]	MULTISPECIES: electron transfer flavoprotein subunit alpha/FixB family protein [Bacillaceae]			0	1428.72		2	714.866	10.8048	0.74
High	[K].ATQGLYEQFGEER.[V]		1	1	1	WP_108898250.1	WP_108898250.1 [40-52]	MULTISPECIES: alpha-ketoacid dehydrogenase subunit beta [Bacillaceae]			0	1527.71	21022358	2	764.358	10.7172	0.24
High	[R].TAVVGGESSAK.[E]		1	1	3	WP_095141397.1	WP_095141397.1 [262-272]	MULTISPECIES: siderophore ABC transporter substrate-binding protein [Bacillaceae]			0	1005.52	98547360	2	503.264	8.5745	-0.01
High	[R].QAEQYDEFKK.[I]	1xGln->pyro-Glu [N-Term]	1	1	1	WP_095141397.1	WP_095141397.1 [130-139]	MULTISPECIES: siderophore ABC transporter substrate-binding protein [Bacillaceae]			1	1268.58	118603616	2	634.793	10.0892	-0.01
High	[K].LNHVGDENSGEVFVK.[L]		1	1	1	WP_034766914.1	WP_034766914.1 [20-34]	MULTISPECIES: cysteine synthase A [Bacillaceae]			0	1643.8	17820278	3	548.606	9.8298	-0.18
High	[K].VSAFGPGSR.[F]		1	1	2	WP_095141397.1	WP_095141397.1 [209-217]	MULTISPECIES: siderophore ABC transporter substrate-binding protein [Bacillaceae]			0	877.453	127962408	2	439.23	9.6199	-0.37
High	[K].YENVGSLVEPDFEK.[I]		1	1	1	WP_095141397.1	WP_095141397.1 [102-115]	MULTISPECIES: siderophore ABC transporter substrate-binding protein [Bacillaceae]			0	1625.77		2	813.389	11.322	0.47
High	[R].GQSADDIEGVK.[V]		1	1	1	WP_108899080.1	WP_108899080.1 [80-90]	manganese-dependent inorganic pyrophosphatase [Caldibacillus thermoamylovorans]			0	1118.53	18290016	2	559.772	9.4884	4.37
High	[K].STFNTQDLFK.[G]		1	1	1	WP_108898720.1	WP_108898720.1 [128-137]	MULTISPECIES: flagellin [Bacillaceae]			0	1200.59	654823296	2	600.799	11.2033	0.29
High	[K].IAPTINIQLDAK.[N]		1	1	2	WP_095141397.1	WP_095141397.1 [140-151]	MULTISPECIES: siderophore ABC transporter substrate-binding protein [Bacillaceae]			0	1296.75	79849200	2	648.88	10.9593	0.1
High	[K].LAAVAPDK.[T]		1	1	1	WP_041847962.1	WP_041847962.1 [105-112]	MULTISPECIES: 3-hydroxyacyl-CoA dehydrogenase [Bacillaceae]			0	784.456	13190465	2	392.732	9.0702	-0.64
High	[R].VGMYYVNHR.[W]	1xOxidation [M3]	1	1	1	WP_034769810.1	WP_034769810.1 [87-95]	MULTISPECIES: 30S ribosomal protein S2 [Bacillaceae]			0	1154.54	11294575	3	385.518	9.1103	-0.37
High	[K].VPGIFAAGDVR.[E]		1	1	1	WP_041844733.1	WP_041844733.1 [270-280]	MULTISPECIES: thioredoxin-disulfide reductase [Bacillaceae]			0	1101.61	35390068	2	551.306	10.9295	0.49
High	[K].AIGMVALPLYK.[E]	1xOxidation [M4]	1	1	1	WP_041847962.1	WP_041847962.1 [174-184]	MULTISPECIES: 3-hydroxyacyl-CoA dehydrogenase [Bacillaceae]			0	1191.68	36451824	2	596.344	11.2114	-0.12
High	[K].AEATGNEEFMK.[L]	1xOxidation [M10]	1	1	1	WP_041847962.1	WP_041847962.1 [250-260]	MULTISPECIES: 3-hydroxyacyl-CoA dehydrogenase [Bacillaceae]			0	1242.53	26627392	2	621.769	9.1831	-0.13
High	[R].MGHAGAIISGGK.[G]		1	1	1	WP_034769752.1	WP_034769752.1 [245-256]	MULTISPECIES: succinate--CoA ligase subunit alpha [Bacillaceae]			0	1098.57	8542558	2	549.79	9.154	-0.09
High	[K].AASLGQGLIVFHAAK.[L]		1	1	1	WP_108897798.1	WP_108897798.1 [122-136]	DegV family protein [Caldibacillus thermoamylovorans]			0	1482.84	4978958	3	494.952	10.9042	0.07
High	[R].LSFYSDLAEAVK.[D]		1	1	1	WP_041847962.1	WP_041847962.1 [71-82]	MULTISPECIES: 3-hydroxyacyl-CoA dehydrogenase [Bacillaceae]			0	1342.69	13027935	2	671.849	11.818	1.56
High	[K].MADAIMEAR.[Q]	1xOxidation [M6]	1	1	1	WP_034769810.1	WP_034769810.1 [217-225]	MULTISPECIES: 30S ribosomal protein S2 [Bacillaceae]			0	1023.46	14004544	2	512.234	9.5472	0.04
High	[R].EHILLSR.[Q]		1	1	1	WP_108897218.1	WP_108897218.1 [118-124]	elongation factor Tu [Caldibacillus thermoamylovorans]			0	867.505	11443516	2	434.256	9.5107	-0.2
High	[R].SGDVSTLEVEIK.[D]		1	1	1	WP_041844820.1	WP_041844820.1 [170-181]	MULTISPECIES: electron transfer flavoprotein subunit alpha/FixB family protein [Bacillaceae]			0	1276.66	10833728	2	638.835	10.8086	0.38
High	[K].VLVLAEVK.[D]		1	1	1	WP_041844820.1	WP_041844820.1 [5-12]	MULTISPECIES: electron transfer flavoprotein subunit alpha/FixB family protein [Bacillaceae]			0	870.566	13245002	2	435.787	10.6901	0.03
High	[R].NVSYEAIAAAK.[T]		1	1	1	WP_041844820.1	WP_041844820.1 [18-28]	MULTISPECIES: electron transfer flavoprotein subunit alpha/FixB family protein [Bacillaceae]			0	1136.59	20631708	2	568.801	10.1687	0.04
High	[R].IALAMIEDAEKK.[G]	1xOxidation [M5]	1	1	1	WP_034766914.1	WP_034766914.1 [48-59]	MULTISPECIES: cysteine synthase A [Bacillaceae]			1	1347.72	15980071	3	449.911	10.1092	-0.21
High	[K].LELGSVGDIIHR.[G]		1	1	1	WP_108898424.1	WP_108898424.1 [52-63]	MULTISPECIES: 6-phosphofructokinase [Bacillaceae]			0	1308.73		3	436.914	11.0541	-0.31
High	[K].KLAAVAPDK.[T]		1	1	1	WP_041847962.1	WP_041847962.1 [104-112]	MULTISPECIES: 3-hydroxyacyl-CoA dehydrogenase [Bacillaceae]			1	912.551	2.66149e+06	2	456.778	8.7103	-2.54
High	[K].IDDQIAK.[V]		1	1	1	WP_095141397.1	WP_095141397.1 [181-187]	MULTISPECIES: siderophore ABC transporter substrate-binding protein [Bacillaceae]			0	802.431	39329372	2	401.719	9.2216	-0.47
High	[R].SYLGAMQNR.[L]		1	1	1	WP_108898720.1	WP_108898720.1 [209-217]	MULTISPECIES: flagellin [Bacillaceae]			0	1039.5	557000256	2	520.253	9.979	-0.18
High	[K].KQAQESVKEEAER.[V]		1	1	1	WP_034769810.1	WP_034769810.1 [74-86]	MULTISPECIES: 30S ribosomal protein S2 [Bacillaceae]			2	1531.77	6361504	3	511.262	8.3862	-0.13
High	[K].LGVPGENELGGR.[G]		1	1	1	WP_041844733.1	WP_041844733.1 [119-130]	MULTISPECIES: thioredoxin-disulfide reductase [Bacillaceae]			0	1197.62	9410502	2	599.314	10.428	-1.43
High	[K].EVIENDLVK.[N]		1	1	1	WP_095141397.1	WP_095141397.1 [273-281]	MULTISPECIES: siderophore ABC transporter substrate-binding protein [Bacillaceae]			0	1058.57	53161920	2	529.79	10.2821	-0.21
High	[R].FDDVDGR.[L]		1	1	1	WP_108898775.1	WP_108898775.1 [30-36]; [44-50]; [58-64]; [72-78]; [86-92]; [100-106]; [114-120]; [128-134]; [142-148]; [170-176]; [184-190]; [212-218]; [226-232]	tropomyosin [Caldibacillus thermoamylovorans]			0	823.358	6946237	2	412.183	9.4015	-0.12
High	[K].IPPYLEK.[Y]		1	1	1	WP_095141397.1	WP_095141397.1 [90-96]	MULTISPECIES: siderophore ABC transporter substrate-binding protein [Bacillaceae]			0	859.492	106967448	2	430.25	10.0904	-0.45
High	[R].SYLGAMQNR.[L]	1xOxidation [M6]	1	1	1	WP_108898720.1	WP_108898720.1 [209-217]	MULTISPECIES: flagellin [Bacillaceae]			0	1055.49	382350016	2	528.251	9.2195	-0.11
High	[K].DSPILSGGKPGPHK.[I]		1	1	1	WP_034766914.1	WP_034766914.1 [206-219]	MULTISPECIES: cysteine synthase A [Bacillaceae]			0	1389.75	20561004	3	463.921	9.0248	-0.28
High	[K].KVEEAYNFIK.[E]		1	1	1	WP_034769810.1	WP_034769810.1 [49-58]	MULTISPECIES: 30S ribosomal protein S2 [Bacillaceae]			1	1240.66	14049119	2	620.832	10.1493	-0.47
High	[R].IRDVDMAK.[E]	1xOxidation [M6]	1	1	7	WP_108898720.1	WP_108898720.1 [239-246]	MULTISPECIES: flagellin [Bacillaceae]			1	963.493	184603768	3	321.836	8.308	-0.51
High	[K].YVNSITELIGR.[T]		1	1	1	WP_034766914.1	WP_034766914.1 [4-14]	MULTISPECIES: cysteine synthase A [Bacillaceae]			0	1264.69	16523746	2	632.848	11.6595	0
High	[-].MRINHNIAALNTYR.[Q]	1xOxidation [M1]	1	1	1	WP_108898720.1	WP_108898720.1 [1-14]	MULTISPECIES: flagellin [Bacillaceae]			1	1702.88	14915201	3	568.299	9.8378	0.91
High	[K].NSILAQASQAMLAQANQQPQSVLQLLR.[-]		1	1	1	WP_108898720.1	WP_108898720.1 [254-280]	MULTISPECIES: flagellin [Bacillaceae]			0	2921.56	64297952	3	974.524	13.0566	-1.93
High	[K].DGEIKELIK.[K]		1	1	1	WP_108898225.1	WP_108898225.1 [16-24]	RNA polymerase sporulation sigma factor SigF [Caldibacillus thermoamylovorans]			1	1044.59	76750952	2	522.8	9.9802	-0.3
High	[K].VLAIVPDNGER.[Y]		1	1	1	WP_034766914.1	WP_034766914.1 [287-297]	MULTISPECIES: cysteine synthase A [Bacillaceae]			0	1182.65	29153394	2	591.828	10.4849	0.64
High	[K].KNETVMIK.[H]		1	1	1	WP_095141397.1	WP_095141397.1 [41-48]	MULTISPECIES: siderophore ABC transporter substrate-binding protein [Bacillaceae]			1	962.534	5.18657e+06	2	481.771	8.9065	1.22
High	[K].VIVAINKDPEANIFK.[V]		1	1	1	WP_041844820.1	WP_041844820.1 [283-297]	MULTISPECIES: electron transfer flavoprotein subunit alpha/FixB family protein [Bacillaceae]			1	1670.95	8766614	3	557.654	10.8518	0.36
High	[K].EVTALNK.[N]		1	1	1	WP_095141397.1	WP_095141397.1 [191-197]	MULTISPECIES: siderophore ABC transporter substrate-binding protein [Bacillaceae]			0	774.436	18245160	2	387.721	8.9835	-0.34
High	[K].ASEGVDLSEAK.[V]		1	1	1	WP_041844820.1	WP_041844820.1 [194-204]	MULTISPECIES: electron transfer flavoprotein subunit alpha/FixB family protein [Bacillaceae]			0	1105.54	18555220	2	553.272	9.7129	-0.2
High	[K].LEYFNPGSSVK.[D]		1	1	1	WP_034766914.1	WP_034766914.1 [35-45]	MULTISPECIES: cysteine synthase A [Bacillaceae]			0	1240.62	43843576	2	620.814	10.697	-0.17
High	[K].HALGETEVK.[K]		1	1	3	WP_095141397.1	WP_095141397.1 [49-57]	MULTISPECIES: siderophore ABC transporter substrate-binding protein [Bacillaceae]			0	983.516	40581568	2	492.261	8.7008	-0.63
High	[R].IRDVDMAKEMMEQTK.[N]	2xOxidation [M10; M]	1	1	1	WP_108898720.1	WP_108898720.1 [239-253]	MULTISPECIES: flagellin [Bacillaceae]			2	1856.86	27333088	3	619.623	9.3854	0
High	[R].IRDVDMAK.[E]		1	1	4	WP_108898720.1	WP_108898720.1 [239-246]	MULTISPECIES: flagellin [Bacillaceae]			1	947.498	92129928	2	474.252	8.9037	-0.39
High	[-].MRINHNIAALNTYR.[Q]	1xDeamidated [N4]; 1xOxidation [M1]	1	1	1	WP_108898720.1	WP_108898720.1 [1-14]	MULTISPECIES: flagellin [Bacillaceae]			1	1703.86	23201970	3	568.626	9.9614	-0.17
High	[K].FLALHFANEIWK.[N]		1	1	1	WP_041847962.1	WP_041847962.1 [137-148]	MULTISPECIES: 3-hydroxyacyl-CoA dehydrogenase [Bacillaceae]			0	1488.8		3	496.938	11.8939	0.43
High	[K].TAEQLISLDAKPFNIGGNK.[V]		1	1	1	WP_108899080.1	WP_108899080.1 [195-213]	manganese-dependent inorganic pyrophosphatase [Caldibacillus thermoamylovorans]			0	2016.08		3	672.697	11.3353	0.63
High	[R].IANFETADPLYYR.[A]		1	1	1	WP_108899080.1	WP_108899080.1 [100-112]	manganese-dependent inorganic pyrophosphatase [Caldibacillus thermoamylovorans]			0	1572.77	13792562	2	786.888	11.4549	0.23
High	[R].GITISTAHVEYETDKR.[H]		1	1	1	WP_108897218.1	WP_108897218.1 [60-75]	elongation factor Tu [Caldibacillus thermoamylovorans]			1	1819.92	10983277	3	607.312	9.8338	1.03
High	[R].IRDVDMAKEMMEQTK.[N]	3xOxidation [M6; M10; M11]	1	1	4	WP_108898720.1	WP_108898720.1 [239-253]	MULTISPECIES: flagellin [Bacillaceae]			2	1872.85	61851090	3	624.955	8.6942	-0.35
High	[R].AYGAELVLTPGPEGMK.[G]		1	1	1	WP_034766914.1	WP_034766914.1 [109-124]	MULTISPECIES: cysteine synthase A [Bacillaceae]			0	1632.83	9739596	2	816.919	11.2909	0.52
High	[K].ENDIITFMQK.[D]	1xDeamidated [Q9]	1	1	1	WP_309240623.1	WP_309240623.1 [158-167]	MULTISPECIES: signal peptidase I SipW [Bacillaceae]			0	1239.59	29515968	2	620.294	10.0623	-9.08
High	[K].AVLVMPETMSIER.[R]	2xOxidation [M5; M9]	1	1	1	WP_034766914.1	WP_034766914.1 [91-103]	MULTISPECIES: cysteine synthase A [Bacillaceae]			0	1507.75	35657184	2	754.379	10.2567	0.36
