# Supplementary material for: Enhancement of heat resistance of Bacillus thermoamylovorans drives enhanced PET degradation
Source: Eng Microbiol. 2025 Dec 23;6(2):100256. doi: 10.1016/j.engmic.2025.100256 (PMC13241884; doi:10.1016/j.engmic.2025.100256)
Supplement: Supplementary file 5 [file mmc5.xlsx]

## Sheet: Proteins
Accession	Description	Coverage [%]	# Peptides	# PSMs	# Unique Peptides	# AAs	MW [kDa]	calc. pI	Score Sequest HT: Sequest HT	Gene Symbol	Biological Process	Cellular Component	Molecular Function	Abundances (Normalized): F2: Sample	Modifications
WP_108898720.1	MULTISPECIES: flagellin [Bacillaceae]	49	11	48	11	280	30.1	5.33	143.91			non-structural extracellular;other cell component	other molecular function	5.06426e+09
WP_095141397.1	MULTISPECIES: siderophore ABC transporter substrate-binding protein [Bacillaceae]	47	15	22	15	321	35.3	4.94	56.67		transport	plasma membrane;other membranes;other cell component		9.53476e+08
WP_034766914.1	MULTISPECIES: cysteine synthase A [Bacillaceae]	34	8	9	8	307	32.6	5.43	22.3	cysK	other metabolic processes		other molecular function	220745885
WP_041847962.1	MULTISPECIES: 3-hydroxyacyl-CoA dehydrogenase [Bacillaceae]	30	8	8	8	299	33.3	5.17	20.22		other metabolic processes		other molecular function	1.51037e+08
WP_034769810.1	MULTISPECIES: 30S ribosomal protein S2 [Bacillaceae]	23	6	7	6	240	27.4	6.09	19.24	rpsB	protein metabolism;other metabolic processes	cytosol;translational apparatus	other molecular function	90449535
WP_108899080.1	manganese-dependent inorganic pyrophosphatase [Caldibacillus thermoamylovorans]	25	5	5	5	308	33.6	4.72	13.87	ppaC		other cell component	other molecular function	44422148
WP_041844820.1	MULTISPECIES: electron transfer flavoprotein subunit alpha/FixB family protein [Bacillaceae]	22	6	6	6	325	34.2	5.02	13.57		other metabolic processes		other molecular function	72032272
WP_034769752.1	MULTISPECIES: succinate--CoA ligase subunit alpha [Bacillaceae]	4	1	3	1	300	31.5	6.87	8.52	sucD	other metabolic processes	cytosol;other cell component	other molecular function	21744425
WP_108898250.1	MULTISPECIES: alpha-ketoacid dehydrogenase subunit beta [Bacillaceae]	13	2	2	2	327	36	4.97	5.6				other molecular function	79466378
WP_108897218.1	elongation factor Tu [Caldibacillus thermoamylovorans]	6	2	2	2	395	43.2	5	4.52	tuf	protein metabolism;other metabolic processes	cytosol	other molecular function	22426793
WP_041844733.1	MULTISPECIES: thioredoxin-disulfide reductase [Bacillaceae]	7	2	2	2	313	34.1	5.29	4.46	trxB	other metabolic processes;stress response;other biological processes	other cell component	other molecular function	44800570
WP_034766865.1	MULTISPECIES: ribose-phosphate diphosphokinase [Bacillaceae]	4	1	1	1	316	35	6.65	3.44	prs	other metabolic processes	other cell component	kinase activity;other molecular function	18575582
WP_108898958.1	3-hydroxybutyryl-CoA dehydrogenase [Caldibacillus thermoamylovorans]	7	1	1	1	283	31.2	5.55	2.98		other metabolic processes		other molecular function	8.00207e+06
WP_108898089.1	MULTISPECIES: fructose bisphosphate aldolase [Bacillaceae]	5	1	1	1	295	32.9	6.34	2.96	fda	other metabolic processes		other molecular function	22029894
WP_034767031.1	MULTISPECIES: 50S ribosomal protein L2 [Bacillaceae]	4	1	1	1	276	30.3	10.49	2.92	rplB	protein metabolism;other metabolic processes	translational apparatus	nucleic acid binding activity;other molecular function	7.71385e+06
WP_108898225.1	RNA polymerase sporulation sigma factor SigF [Caldibacillus thermoamylovorans]	4	1	1	1	252	28.9	5.03	2.39	sigF	RNA metabolism OR transcription;other metabolic processes;other biological processes		nucleic acid binding activity;other molecular function	76750952
WP_108897798.1	DegV family protein [Caldibacillus thermoamylovorans]	5	1	1	1	294	32.7	5.91	2.36				other molecular function	4978958
WP_108898424.1	MULTISPECIES: 6-phosphofructokinase [Bacillaceae]	4	1	1	1	319	34.1	6.93	2.19	pfkA	other metabolic processes	cytosol	kinase activity;other molecular function
WP_309240623.1	MULTISPECIES: signal peptidase I SipW [Bacillaceae]	4	1	1	1	277	30.9	5.33	2.03					29515968
WP_108898775.1	tropomyosin [Caldibacillus thermoamylovorans]	34	1	1	1	264	31.4	4.96	1.99					6946237
