# Supplementary material for: Enhancement of heat resistance of Bacillus thermoamylovorans drives enhanced PET degradation
Source: Eng Microbiol. 2025 Dec 23;6(2):100256. doi: 10.1016/j.engmic.2025.100256 (PMC13241884; doi:10.1016/j.engmic.2025.100256)
Supplement: Supplementary file 6 [file mmc6.xlsx]

## Sheet: PeptideGroups
Confidence	Annotated Sequence	Modifications	# Protein Groups	# Proteins	# PSMs	Master Protein Accessions	Positions in Master Proteins	Master Protein Descriptions	Modifications in Master Proteins	Modifications in Master Proteins (all Sites)	# Missed Cleavages	Theo. MH+ [Da]	Abundances (Normalized): F1: Sample	Charge (by Search Engine): Sequest HT	m/z [Da] (by Search Engine): Sequest HT	RT [min] (by Search Engine): Sequest HT	DeltaM [ppm] (by Search Engine): Sequest HT
High	[K].HHNTYVTNLNNAVAGTEFENK.[T]		1	1	6	WP_108898288.1	WP_108898288.1 [31-51]	MULTISPECIES: superoxide dismutase SodA [Bacillaceae]			0	2373.12	294509400	3	791.712	10.5817	0.39
High	[K].TPILGLDVWEHAYYLK.[Y]		1	1	3	WP_108898288.1	WP_108898288.1 [157-172]	MULTISPECIES: superoxide dismutase SodA [Bacillaceae]			0	1918.01	1.1549e+07	3	640.008	12.1862	-0.34
High	[K].TVEELVSNLDAVPENIR.[T]		1	1	2	WP_108898288.1	WP_108898288.1 [52-68]	MULTISPECIES: superoxide dismutase SodA [Bacillaceae]			0	1897.99	102422665	2	949.498	11.9956	1.41
High	[R].RVDIPSYIVKPGQTIGVR.[E]		1	1	3	WP_041847920.1	WP_041847920.1 [125-142]	MULTISPECIES: 30S ribosomal protein S4 [Bacillaceae]			1	1998.15	50452367	3	666.722	10.6897	0.45
High	[R].RLGISLSGTGK.[E]		1	1	1	WP_041847920.1	WP_041847920.1 [14-24]	MULTISPECIES: 30S ribosomal protein S4 [Bacillaceae]			1	1088.64	16815186	2	544.825	9.8275	0.16
High	[K].FGSFSAFKDEFTK.[A]		1	1	3	WP_108898288.1	WP_108898288.1 [108-120]	MULTISPECIES: superoxide dismutase SodA [Bacillaceae]			1	1510.72	919124128	3	504.247	11.2345	2.53
High	[R].QLVNHGHILVDGR.[R]	1xGln->pyro-Glu [N-Term]	1	1	3	WP_041847920.1	WP_041847920.1 [112-124]	MULTISPECIES: 30S ribosomal protein S4 [Bacillaceae]			0	1440.77	39099064	3	480.928	10.2344	-0.4
High	[R].AEHYSEGTVPLHTLR.[A]		1	1	2	WP_034767034.1	WP_034767034.1 [164-178]	MULTISPECIES: 30S ribosomal protein S3 [Bacillaceae]			0	1709.86	40331144	3	570.625	9.7069	0.04
High	[K].GVHGENFMILLESR.[L]	1xOxidation [M8]	1	1	1	WP_041847920.1	WP_041847920.1 [80-93]	MULTISPECIES: 30S ribosomal protein S4 [Bacillaceae]			0	1617.81	11723942	3	539.94	10.9955	-0.25
High	[K].ALIVTSDTNENAVLSAR.[N]		1	1	1	WP_034767023.1	WP_034767023.1 [152-168]	MULTISPECIES: 50S ribosomal protein L4 [Bacillaceae]			0	1773.93	14530897	2	887.471	10.9141	0.2
High	[R].ADIDYAHAEADTTYGK.[L]		1	1	2	WP_034767034.1	WP_034767034.1 [179-194]	MULTISPECIES: 30S ribosomal protein S3 [Bacillaceae]			0	1740.77	30713316	3	580.929	9.9553	0.15
High	[R].EASALQDEASAR.[K]		1	1	1	WP_034769384.1	WP_034769384.1 [185-196]	MULTISPECIES: RraA family protein [Bacillaceae]			0	1247.59	26323104	2	624.297	9.4662	-0.33
High	[R].LIINTTDGSYVSR.[A]		1	1	1	WP_034770965.1	WP_034770965.1 [172-184]	MULTISPECIES: elongation factor P [Bacillaceae]			0	1438.75	32722192	2	719.881	10.6273	0.14
High	[R].VDIALAVGADGVHVGQSDLPAPAIR.[K]		1	1	1	WP_108897365.1	WP_108897365.1 [71-95]	thiamine phosphate synthase [Caldibacillus thermoamylovorans]			0	2441.31	6887315	3	814.448	11.61	5.76
High	[K].NIAGIAVVSGIMK.[A]	1xOxidation [M12]	1	1	1	WP_108897365.1	WP_108897365.1 [176-188]	thiamine phosphate synthase [Caldibacillus thermoamylovorans]			0	1288.73		2	644.869	11.0362	1.25
High	[K].YTETGSVGIVK.[G]		1	1	3	WP_108897979.1	WP_108897979.1 [127-137]	MULTISPECIES: FMN-dependent NADH-azoreductase [Bacillaceae]			0	1153.61	74638056	2	577.309	9.8086	0.09
High	[K].VHINIVEIK.[K]		1	1	1	WP_034767034.1	WP_034767034.1 [98-106]	MULTISPECIES: 30S ribosomal protein S3 [Bacillaceae]			0	1064.65	17443258	2	532.827	10.2691	-0.28
High	[K].EASPGDVLVVDAK.[G]		1	1	1	WP_034769384.1	WP_034769384.1 [62-74]	MULTISPECIES: RraA family protein [Bacillaceae]			0	1299.68	29495632	2	650.344	10.7083	1.12
High	[R].KIIPLSMIVGVSVGNPEEAR.[E]	1xOxidation [M7]	1	1	1	WP_108897365.1	WP_108897365.1 [96-115]	thiamine phosphate synthase [Caldibacillus thermoamylovorans]			1	2125.17		3	709.061	11.3237	0.09
High	[K].SRTDIVYVR.[G]		1	1	1	WP_041848119.1	WP_041848119.1 [59-67]	MULTISPECIES: phosphodiesterase [Bacillaceae]			1	1108.61	6.15331e+06	2	554.809	9.5575	-0.25
High	[R].LGISLSGTGK.[E]		1	1	1	WP_041847920.1	WP_041847920.1 [15-24]	MULTISPECIES: 30S ribosomal protein S4 [Bacillaceae]			0	932.541	31592810	2	466.774	10.423	0.1
High	[R].AVAGDFVVSLAQK.[L]		1	1	1	WP_034769384.1	WP_034769384.1 [80-92]	MULTISPECIES: RraA family protein [Bacillaceae]			0	1304.72	35796228	2	652.864	11.3169	0.23
High	[K].VVVIEDLISTGK.[S]		1	1	1	WP_227138721.1	WP_227138721.1 [118-129]	MULTISPECIES: orotate phosphoribosyltransferase [Bacillaceae]			0	1272.74	3.70823e+06	2	636.873	11.7254	-1.62
High	[K].TNAPEENLHK.[I]		1	1	2	WP_041846297.1	WP_041846297.1 [87-96]	MULTISPECIES: acetyl-CoA carboxylase biotin carboxyl carrier protein [Bacillaceae]			0	1152.56	27229140	3	384.859	8.656	-0.57
High	[R].LKDAAVSGVEIER.[A]		1	1	2	WP_034767034.1	WP_034767034.1 [46-58]	MULTISPECIES: 30S ribosomal protein S3 [Bacillaceae]			1	1386.76	28879795	3	462.924	9.7522	-0.2
High	[K].VTDAFLNAYK.[E]		1	1	1	WP_108897979.1	WP_108897979.1 [22-31]	MULTISPECIES: FMN-dependent NADH-azoreductase [Bacillaceae]			0	1141.59	52333932	2	571.298	10.9087	0.32
High	[K].RPYAPGQHGPNQR.[K]		1	1	7	WP_041847920.1	WP_041847920.1 [29-41]	MULTISPECIES: 30S ribosomal protein S4 [Bacillaceae]			0	1477.74	54658924	3	493.252	8.3661	-0.46
High	[R].LGGADIAR.[A]		1	1	2	WP_034767034.1	WP_034767034.1 [156-163]	MULTISPECIES: 30S ribosomal protein S3 [Bacillaceae]			0	772.431	31170134	2	386.719	9.3533	-0.4
High	[R].VDIPSYIVKPGQTIGVR.[E]		1	1	1	WP_041847920.1	WP_041847920.1 [126-142]	MULTISPECIES: 30S ribosomal protein S4 [Bacillaceae]			0	1842.05	8237584	2	921.527	11.0931	-0.54
High	[R].AHPLNQEVSR.[S]		1	1	4	WP_108897979.1	WP_108897979.1 [9-18]	MULTISPECIES: FMN-dependent NADH-azoreductase [Bacillaceae]			0	1150.6	71613704	2	575.802	8.7338	-0.41
High	[K].NDIEAVVNAAK.[G]		1	1	1	WP_041846244.1	WP_041846244.1 [107-117]	MULTISPECIES: deoxyribose-phosphate aldolase [Bacillaceae]			0	1143.6	32744502	2	572.304	10.7138	0.29
High	[K].LTEYGLQLQEK.[Q]		1	1	1	WP_041847920.1	WP_041847920.1 [44-54]	MULTISPECIES: 30S ribosomal protein S4 [Bacillaceae]			0	1321.7	35614680	2	661.354	10.6732	0.37
High	[K].VVSSNAVNVLDIIGHEK.[L]		1	1	1	WP_034767023.1	WP_034767023.1 [175-191]	MULTISPECIES: 50S ribosomal protein L4 [Bacillaceae]			0	1793.98		3	598.664	11.3951	0.51
High	[K].VNMFNSYTEEFLQQDK.[I]	1xOxidation [M3]	1	1	1	WP_108897979.1	WP_108897979.1 [80-95]	MULTISPECIES: FMN-dependent NADH-azoreductase [Bacillaceae]			0	2008.9	21307010	2	1004.95	11.6033	1.09
High	[R].ETVGPEIGVK.[A]		1	1	1	WP_041846244.1	WP_041846244.1 [172-181]	MULTISPECIES: deoxyribose-phosphate aldolase [Bacillaceae]			0	1028.56	26215262	2	514.785	9.9581	0.34
High	[R].LDNLVYR.[L]		1	1	1	WP_041847920.1	WP_041847920.1 [94-100]	MULTISPECIES: 30S ribosomal protein S4 [Bacillaceae]			0	892.489	42853840	2	446.748	10.1881	-0.49
High	[R].LAVEAGADYVK.[T]		1	1	1	WP_041846244.1	WP_041846244.1 [142-152]	MULTISPECIES: deoxyribose-phosphate aldolase [Bacillaceae]			0	1135.6	35228544	2	568.303	10.1869	-0.17
High	[K].GGSEVEALR.[K]		1	1	1	WP_034767034.1	WP_034767034.1 [79-87]	MULTISPECIES: 30S ribosomal protein S3 [Bacillaceae]			0	917.469	10731518	2	459.238	9.5101	-0.57
High	[K].HHNTYVTNLNNAVAGTEFENK.[T]	1xDeamidated [N]	1	1	2	WP_108898288.1	WP_108898288.1 [31-51]	MULTISPECIES: superoxide dismutase SodA [Bacillaceae]			0	2374.11		3	792.04	10.2359	-0.31
High	[K].SGDLAAVK.[N]		1	1	1	WP_041846244.1	WP_041846244.1 [99-106]	MULTISPECIES: deoxyribose-phosphate aldolase [Bacillaceae]			0	760.42	11811769	2	380.713	9.15	-0.87
High	[R].QFHNTFIK.[A]	1xGln->pyro-Glu [N-Term]	1	1	2	WP_041847920.1	WP_041847920.1 [67-74]	MULTISPECIES: 30S ribosomal protein S4 [Bacillaceae]			0	1017.52	43982100	2	509.261	10.7903	0.12
High	[K].AFETVNAIHNGAK.[E]		1	1	1	WP_041846244.1	WP_041846244.1 [74-86]	MULTISPECIES: deoxyribose-phosphate aldolase [Bacillaceae]			0	1371.7	30521024	2	686.353	9.5589	-1.64
High	[R].FYVVHGYEETEEER.[L]		1	1	1	WP_041848119.1	WP_041848119.1 [97-110]	MULTISPECIES: phosphodiesterase [Bacillaceae]			0	1786.79	10986706	3	596.269	10.1548	0.38
High	[R].LVDQSNIDEFKYEYDGLK.[L]		1	1	1	WP_041846297.1	WP_041846297.1 [13-30]	MULTISPECIES: acetyl-CoA carboxylase biotin carboxyl carrier protein [Bacillaceae]			1	2176.04	16594567	3	726.02	11.1978	0.65
High	[K].GGSEVEALRK.[A]		1	1	2	WP_034767034.1	WP_034767034.1 [79-88]	MULTISPECIES: 30S ribosomal protein S3 [Bacillaceae]			1	1045.56	21915499	2	523.285	8.9419	-1.36
High	[K].YQIPLIINDR.[V]		1	1	1	WP_108897365.1	WP_108897365.1 [61-70]	thiamine phosphate synthase [Caldibacillus thermoamylovorans]			0	1244.7		2	622.853	11.5992	-0.13
High	[K].FGSFSAFK.[D]		1	1	1	WP_108898288.1	WP_108898288.1 [108-115]	MULTISPECIES: superoxide dismutase SodA [Bacillaceae]			0	890.441	46931236	2	445.724	10.9902	-0.45
High	[K].ALNAITGK.[K]		1	1	1	WP_034767034.1	WP_034767034.1 [89-96]	MULTISPECIES: 30S ribosomal protein S3 [Bacillaceae]			0	787.467	9898732	2	394.237	9.4765	0.09
High	[R].GEVLPAKK.[N]		1	1	1	WP_034767034.1	WP_034767034.1 [204-211]	MULTISPECIES: 30S ribosomal protein S3 [Bacillaceae]			1	841.514	8831663	2	421.26	8.3734	-0.54
High	[R].EASALQDEASAR.[K]	1xGlu->pyro-Glu [N-Term]	1	1	1	WP_034769384.1	WP_034769384.1 [185-196]	MULTISPECIES: RraA family protein [Bacillaceae]			0	1229.58	3.84888e+06	2	615.291	10.4888	-0.47
High	[K].LNEIDDIK.[T]		1	1	1	WP_108898608.1	WP_108898608.1 [13-20]	MULTISPECIES: hypothetical protein [Bacillaceae]			0	959.504	8.25367e+06	2	480.256	10.0739	0.32
High	[K].NQIEGPVQTGQK.[V]		1	1	1	WP_227138721.1	WP_227138721.1 [106-117]	MULTISPECIES: orotate phosphoribosyltransferase [Bacillaceae]			0	1298.67		2	649.839	9.3138	0
High	[R].VNITIHTAKPGMVIGK.[G]	1xOxidation [M12]	1	1	2	WP_034767034.1	WP_034767034.1 [63-78]	MULTISPECIES: 30S ribosomal protein S3 [Bacillaceae]			0	1694.96	24349928	3	565.659	9.7175	0.59
High	[K].GTTVAASFK.[N]		1	1	1	WP_034769384.1	WP_034769384.1 [121-129]	MULTISPECIES: RraA family protein [Bacillaceae]			0	881.473	15673367	2	441.24	9.548	-0.29
High	[R].GGGTVFGPVPR.[S]		1	1	1	WP_034767023.1	WP_034767023.1 [85-95]	MULTISPECIES: 50S ribosomal protein L4 [Bacillaceae]			0	1043.56	21807378	2	522.286	10.3925	1.59
High	[K].AGATYVSPFVGR.[L]		1	1	1	WP_108898707.1	WP_108898707.1 [121-132]	MULTISPECIES: fructose-6-phosphate aldolase [Bacillaceae]			0	1224.64	9241467	2	612.822	10.8298	0.36
High	[R].VLDFQHVKPGK.[G]		1	1	1	WP_034770965.1	WP_034770965.1 [22-32]	MULTISPECIES: elongation factor P [Bacillaceae]			0	1267.72	18059676	3	423.243	9.5875	-0.26
High	[K].ANDPFEVAK.[A]		1	1	1	WP_108897365.1	WP_108897365.1 [189-197]	thiamine phosphate synthase [Caldibacillus thermoamylovorans]			0	990.489	20169660	2	495.748	10.3124	-0.27
High	[K].KVHINIVEIK.[K]		1	1	1	WP_034767034.1	WP_034767034.1 [97-106]	MULTISPECIES: 30S ribosomal protein S3 [Bacillaceae]			1	1192.74	7294360	3	398.252	9.9372	0.57
High	[K].AMIEAGASR.[I]	1xOxidation [M2]	1	1	1	WP_041846244.1	WP_041846244.1 [194-202]	MULTISPECIES: deoxyribose-phosphate aldolase [Bacillaceae]			0	921.446	15881427	2	461.226	8.7258	-0.15
High	[-].MINETTEAVTVAVSSSQVMEMK.[N]	1xOxidation [M21]	1	1	1	WP_041844965.1	WP_041844965.1 [1-22]	MULTISPECIES: CxxH/CxxC protein [Bacillaceae]			0	2401.13	308687040	3	801.044	10.7057	-4.53
