# Supplementary material for: Enhancement of heat resistance of Bacillus thermoamylovorans drives enhanced PET degradation
Source: Eng Microbiol. 2025 Dec 23;6(2):100256. doi: 10.1016/j.engmic.2025.100256 (PMC13241884; doi:10.1016/j.engmic.2025.100256)
Supplement: Supplementary file 7 [file mmc7.xlsx]

## Sheet: Proteins
Accession	Description	Coverage [%]	# Peptides	# PSMs	# Unique Peptides	# AAs	MW [kDa]	calc. pI	Score Sequest HT: Sequest HT	Gene Symbol	Biological Process	Cellular Component	Molecular Function	Abundances (Normalized): F1: Sample	Modifications
WP_041847920.1	MULTISPECIES: 30S ribosomal protein S4 [Bacillaceae]	48	10	21	10	200	23.1	9.98	64.58	rpsD	protein metabolism;other metabolic processes;other biological processes	translational apparatus	nucleic acid binding activity;other molecular function	335030497
WP_108898288.1	MULTISPECIES: superoxide dismutase SodA [Bacillaceae]	33	5	17	5	201	22.6	5.71	58.07		other metabolic processes;stress response	other cell component	other molecular function	1.37454e+09
WP_034767034.1	MULTISPECIES: 30S ribosomal protein S3 [Bacillaceae]	48	11	17	11	218	24.2	9.67	42.71	rpsC	protein metabolism;other metabolic processes	cytosol;translational apparatus	nucleic acid binding activity;other molecular function	231559347
WP_108897979.1	MULTISPECIES: FMN-dependent NADH-azoreductase [Bacillaceae]	23	4	9	4	206	23.3	6.64	22.29	azoR			other molecular function	219892702
WP_041846244.1	MULTISPECIES: deoxyribose-phosphate aldolase [Bacillaceae]	29	6	6	6	216	22.4	5.29	13.92	deoC	other metabolic processes	other cell component	other molecular function	152402528
WP_108897365.1	thiamine phosphate synthase [Caldibacillus thermoamylovorans]	38	5	5	5	204	21.8	7.24	13.21	thiE	other metabolic processes	other cell component	other molecular function	27056975
WP_034769384.1	MULTISPECIES: RraA family protein [Bacillaceae]	23	4	5	4	204	21.6	5.16	13.19		other metabolic processes		other molecular function	1.11137e+08
WP_034767023.1	MULTISPECIES: 50S ribosomal protein L4 [Bacillaceae]	22	3	3	3	207	22.6	10.2	8.13	rplD	protein metabolism;other metabolic processes	translational apparatus;other cell component	nucleic acid binding activity;other molecular function	36338275
WP_041846297.1	MULTISPECIES: acetyl-CoA carboxylase biotin carboxyl carrier protein [Bacillaceae]	16	2	3	2	172	19.1	4.78	6.96	accB	other metabolic processes	other cell component	other molecular function	43823707
WP_034770965.1	MULTISPECIES: elongation factor P [Bacillaceae]	13	2	2	2	185	20.7	5.05	5.39	efp	protein metabolism;other metabolic processes	other cell component	other molecular function	50781868
WP_041848119.1	MULTISPECIES: phosphodiesterase [Bacillaceae]	13	2	2	2	180	20.5	5.31	4.99				other molecular function	1.714e+07
WP_227138721.1	MULTISPECIES: orotate phosphoribosyltransferase [Bacillaceae]	11	2	2	2	209	22.9	6.33	4.72					3.70823e+06
WP_108898707.1	MULTISPECIES: fructose-6-phosphate aldolase [Bacillaceae]	6	1	1	1	216	23.4	5	2.41	fsa	other metabolic processes	other cell component	other molecular function	9241467
WP_041844965.1	MULTISPECIES: CxxH/CxxC protein [Bacillaceae]	30	1	1	1	73	8.2	4.17	2.32					308687040
WP_108898608.1	MULTISPECIES: hypothetical protein [Bacillaceae]	4	1	1	1	202	24.1	5.08	2.01					8.25367e+06
